# Supplementary material for: Tumor stiffening reversion through collagen crosslinking inhibition improves T cell migration and anti-PD-1 treatment
Source: eLife. 2021 Jun 9;10:e58688. doi: 10.7554/eLife.58688 (PMC8203293; doi:10.7554/eLife.58688)
Supplement: Figure 2—figure supplement 1—source data 1. [file elife-58688-fig2-figsupp1-data1.xlsx]

## Sheet: Fig 2-fig sup 1
		Collagen crosslink
		Control	BAPN
	Number of values	480	469
	Minimum	0	0
	25% Percentile	6.29	4.52
	Median	9.14	7.53
	75% Percentile	12.92	11.01
	Maximum	45.89	33.32
	Mean	10.18	8.18
	Std. Deviation	5.71	4.81
	Std. Error	0.261	0.222
	Lower 95% CI of mean	9.65	7.74
	Upper 95% CI of mean	10.69	8.61
	Sum	4884	3834
	Unpaired t test
	P value	<0,0001
	Exact or approximate P value?	Gaussian Approximation
	P value summary	ns
	Are medians signif. different? (P < 0.05)	Yes
	One- or two-tailed P value?	Two-tailed
	t, df	t=5,83 df=947
