# Supplementary material for: Tumor stiffening reversion through collagen crosslinking inhibition improves T cell migration and anti-PD-1 treatment
Source: eLife. 2021 Jun 9;10:e58688. doi: 10.7554/eLife.58688 (PMC8203293; doi:10.7554/eLife.58688)
Supplement: Figure 2—figure supplement 2—source data 1. [file elife-58688-fig2-figsupp2-data1.xlsx]

## Sheet: Fig 2-fig sup 2A
Day	Control																				BAPN
10	56.144	96.228	49.923	59.904	53.235	72.03	37.544	69.696	67.5	50.625	62.208	68.85	43.32	52.65	70.227	58.4895	59.048	37.6	50.1187	31.2375	42.8655	42.3987	27.1984	51.84	33.6	41.7334	58.2435	34.3035	38.988	46.2275	57.1649	61.852	35.594	55.016	28.4594	46.225	67.968	31.212	58.2435
17	137.677	244.688	114.464	126.514	253.127	212.544	164.255	233.928	149.504	205.768	161.792	263.786	103.488	114.376	121.055	142.2	62.208	130.977	57.132	62.208	237.141	83.106	76.2105	112.091	103.968	178.537	144.462	174.24	72.828	72.828	113.4	78.732	75.515	161.84	56.074	73.4241	80.64	75	120.6
21	176.4	239.447	156.6	178.024	211.25	347.612	249.444	299.218	203.35	244.488	207.831	261.121	242.592	260.876	208.088	224.45	254.634	159.359	116.058	150.282	288	106.624	166.698	164.28	109.33	217.728	180.668	253.125	250.463	75.843	134.946	150.381	135	306.936	68.479	173.95	172.032	143.748	306.56
23	278.4	418.968	220.5	223.391	480.632	429.3							317.52	279.864	255.881	277.478	337.662	277.724	210.938	176.418	344.45	227.85		171.5	237.16	270						254.144	221.154	303.408	144.869	216.562	204.732	122.4	252.486
27	431.664	581.042	273.8	362.404	571.438	720							472.723	469.731	393.348	288.297	381.024	325.424	233.928	196.599	632.736	263.841		374.666	351.959	480.2						313.45	259.44	470.45	186.293	205.35	295.312	179.56	360.406
30	537.824	597.861	413.34	610.018	890.624	836.37							472.723	469.731	392.089	288.297	485.98	406.272	206.681	272.281	857.736	347.612		395.686	400.95	606.744						437.382	312.05	470.45	283.966	314.288	288.8	259.92	364.366

## Sheet: Fig 2-fig sup 2B
	Control	BAPN
Number of values	104	101
Minimum	3.41	3.23
25% Percentile	8.855	6.56
Median	12.5	9.45
75% Percentile	17.3	13.7
Maximum	40.3	24.9
Mean	14.22	10.82
Std. Deviation	7.834	5.018
Std. Error	0.7682	0.4993
Lower 95% CI of mean	12.7	9.826
Upper 95% CI of mean	15.75	11.81
Sum	1479	1093
Best-fit values
Slope	0,03582 ± 0,003071	0,01107 ± 0,002859
Y-intercept when X=0.0	6,260 ± 0,8494	8,576 ± 0,7151		Are the slopes equal?
X-intercept when Y=0.0	-174.8	-774.9		F = 34.5401. DFn=1 DFd=200
1/slope	27.92	90.36		P<0.0001
95% Confidence Intervals
Slope	0,02972 to 0,04192	0,005384 to 0,01675		If the overall slopes were identical, there is less than a 0.01% chance of randomly choosing
Y-intercept when X=0.0	4,573 to 7,947	7,155 to 9,997		data points with slopes this different. You can conclude that the differences between the slopes are
X-intercept when Y=0.0	-261,8 to -111,4	-1802 to -440,1		extremely significant.
Goodness of Fit
R square	0.5716	0.1326		Because the slopes differ so much, it is not possible to test whether the intercepts differ significantly.
Sy.x	5.153	4.588
Is slope significantly non-zero?
F	136.1	14.98
DFn, DFd	1,000, 102,0	1,000, 98,00
P value	< 0,0001	0.0002
Deviation from zero?	Significant	Significant
Data
Number of X values	104	100
Maximum number of Y replicates	1	1
Total number of values	104	100
Number of missing values	100	104

## Sheet: Fig 2-fig sup 2D
	Control									BAPN
18	20.7524	0	0	0	0	0	0	0	0	0	0	0	0	0	0	0
22	15.6803	0	0	0	6.04556	3.45517	0	20.6367	5.94583	0	0	0	0	0	0	0
26	16.8103	0	0	10	5.50703	8.21084	8.20682	28.3704	33.169	0	0.075305	1	0	0	0	0
30	33.707	19.0588	12.1116	18.9068	55.1926	14.6514	14.7866	48.5778	42.3468	0.181638	28.7912	19.4094	7.81874	2.31162	1.92803	8.58686

## Sheet: Fig 2-fig sup 2E
Stiffness (kPa)	Control	BAPN
0	0.00089595	0.289222
5	0.0210694	0.233847
10	0.050867	0.219291
15	0.0532081	0.147512
20	0.0639595	0.0598775
25	0.103295	0.00761233
30	0.152948	0
35	0.130289	0
40	0.0877168	0
45	0.0803179	0
50	0.0793931	0
55	0.0531503	0
60	0.0228902	0
