# Supplementary material for: Tumor stiffening reversion through collagen crosslinking inhibition improves T cell migration and anti-PD-1 treatment
Source: eLife. 2021 Jun 9;10:e58688. doi: 10.7554/eLife.58688 (PMC8203293; doi:10.7554/eLife.58688)
Supplement: Figure 2—figure supplement 3—source data 1. [file elife-58688-fig2-figsupp3-data1.xlsx]

## Sheet: Fig 2-fig sup 3A
	Control					aPD1					BAPN					BAPN aPD1
19	18	0	32	48	1.5	1.5	4	6	32	6	18	18	81.25	0	1.5	8	1.5	0	0	13.5
23	40.3065	44.764	32	133.28	57.0375	152.626	57.132	45.36	77.44	29.3105	73.1235	80.631	320	0.5	59.248	138.51	60.912	13.328	9.2575	72.5
29	219.6	443.76	286.688	352.872	518.938	447.536	188.442	259.611	276.606	93.896	232.562	296.447	793.904	240.1	138.915	243.712	205.204	117.975	380.894	243.36
34	748.503	740.664	473.344	487.142	691.014	730.08	413.526	409.248	391.682	190.512	660.192	440.896	1238.96	340.312	439.99	238.14	264.192	689.098	781.488	552.23
37	1303.05	907.5	660	1041.15	900.422						954.81	1072.8	1878.76	676.26	839.325
40			941.92	1723.48							1152.46			705.672	2126.21

## Sheet: Fig 2-fig sup 3B
	Control	BAPN
Number of values	55	51
Minimum	3.83	3.72
25% Percentile	12.2	12.2
Median	19.7	15.2
75% Percentile	28	20
Maximum	74.3	28.7
Mean	22.61	15.66
Std. Deviation	14.39	5.776
Std. Error	1.941	0.8089
Lower 95% CI of mean	18.72	14.04
Upper 95% CI of mean	26.5	17.29
Sum	1243	798.7
Best-fit values				Are the slopes equal?
Slope	0,02462 ± 0,004016	0,005449 ± 0,001698		F = 20.3036. DFn=1 DFd=102
Y-intercept when X=0.0	10,95 ± 2,421	12,85 ± 1,149		P<0.0001
X-intercept when Y=0.0	-444.6	-2358
1/slope	40.61	183.5		If the overall slopes were identical, there is less than a 0.01% chance of randomly choosing
95% Confidence Intervals				data points with slopes this different. You can conclude that the differences between the slopes are
Slope	0,01656 to 0,03268	0,002033 to 0,008865		extremely significant.
Y-intercept when X=0.0	6,087 to 15,81	10,54 to 15,16
X-intercept when Y=0.0	-915,5 to -194,2	-7207 to -1230		Because the slopes differ so much, it is not possible to test whether the intercepts differ significantly.
Goodness of Fit
R square	0.415	0.1736
Sy.x	11.11	5.304
Is slope significantly non-zero?
F	37.59	10.3
DFn, DFd	1,000, 53,00	1,000, 49,00
P value	< 0,0001	0.0024
Deviation from zero?	Significant	Significant
Data
Number of X values	55	51
Maximum number of Y replicates	1	1
Total number of values	55	51
Number of missing values	51	55

## Sheet: Fig 2-fig sup 3D
	Control										BAPN
34	3.11924	10.9791	19.5988	67.1748	23.9139	4.62475	12.7391				0	0	3.29561		0	0	0
37	19.5988	67.1748	23.9139	4.62475	12.7391	84.7844	0	68.6965	4.70588		0	0	0	0	3.29561		0	0	0
41	39.1167	20.686	21.1862	6.00764	19.5988	44.5409	52.4246	38.8327	68.6965	67.1748	7.94023	4.9772	7.30227	0	2.49012	0	0	0.00772216	0	0

## Sheet: Fig 2-fig sup 3E
Stiffness (kPa)	Control	BAPN
0	0.0209462	0.439101
5	0.0444936	0.188454
10	0.0840953	0.0938461
15	0.160755	0.137313
20	0.175781	0.0846194
25	0.137441	0.0556327
30	0.100751	0.00103427
35	0.0688758	0
40	0.0620232	0
45	0.0507056	0
50	0.0288859	0
55	0.0279929	0
60	0.0372527	0
