# Supplementary material for: Tumor stiffening reversion through collagen crosslinking inhibition improves T cell migration and anti-PD-1 treatment
Source: eLife. 2021 Jun 9;10:e58688. doi: 10.7554/eLife.58688 (PMC8203293; doi:10.7554/eLife.58688)
Supplement: Figure 2—figure supplement 4—source data 1. [file elife-58688-fig2-figsupp4-data1.xlsx]

## Sheet: Fig 2-fig sup 4A
Day	Control																																								BAPN
14						1.25	2													26.5756																									1.5
16					5.9535		6.58914																																						5.9535		6.58914
20		10.58			16.9062		1.57257	0.238994			15.6348				18.5856					48.2002																										3.62804	5.55547		0.987742
22	6.40472	10.7702				4.55218	11.7837	1.47024	1.25503	6.51976																															15.1133	10.1042	1.215		17.57	4.60459
27	9.12973	8.82356	4.42337			6.58653	16.6176	1.872		40.7654											16.8028					8.99289		62.8947			14.5343	13.8176		27.2253		15.1632				16.6733	1.77293	15.6593	1.30815		31.0526	4.13211
30	13.6107	23.552	1.93586		19.3341	9.2055	55.08	3.15		80.631	22.599	34.5075		7.36916	29.4889	12.0435			15.9375	93.2869																					3.64544	27.8239	1.2495		51.714	1.65888
33	39.0015	48.4557	2.30323		20.354	16	89.1	1.95625		161.792																															4.07915	41.2998	1.9035		39.9963	1.4985
36	46.625		1.50499	5.76932	22.3824	21.689	96.0915	10.051	1.944	116.058	31.7944	65.7181	35.5776	24.0128	63.2478	8.85606	144.984	7.44	13.6662	117.526	18.3647		3.11537	4.44872	32.1091	14.4124	210.645			17.8527	16.387	41.5603	6.53636	54.2446		14.8032	70.7277	6.45377	17.5969	44.1062	12.2767	32.49	7.32615	20.3315	56.5978	9.45209	26.5625
39	66.3995		4.312	6.3945	25.872	28.0641	215.016	3.9375	16.8438	374.998																															16.8621	38.6235	4.31612	12.5752	50.1811	10.6342	14.0742	1.68921	13.1357
42	94.1184	433.491	6.0713	8.2	64.2622	58.121	160.846	27.9608	42.187	509.085	49.4714	225.651	137.417	23.7056	35.6375	38.1909	46.109	8.7523	36.9612	138.999	25.8515	57.12	20.022	58.4174	31.3331	29.8803	708.295		12.0914	19.3368	20.5408	108.083	8.03682	114.626		28.2151	126.053	37.4817	48.7969	53.9908	94.1184	52.5167	6.647	18.307	42.3674	12.4	22.5	1.68921	13.072
47											118.076	160.019	240.186	23.813	32.3203	97.6941	83.0374	55.1105	64.2253	155.787	57.132	38.8725	41.5438	23.5249	66.3515	41.5522	490.812		54.3325	42.0967	42.194	201.84	15.2286	210.7		47.4375	266.062	49.284	43.0384	113.081
55											227.691	207.965	456.23	82.8113	195.195	240.811	162.324	228.881	103.902	358.026	105.153	304	76.176	107.102	109.83	77.112	695		154.791	57.2927	65.9549	287.766	317.68	312.184	90.1372	77.1282	589.824	130.103	84.8556	129.762
[truncated: 20 more columns]

## Sheet: Fig 2-fig sup 4B
	Control	BAPN
Number of values	153	160
Minimum	5	2.9
25% Percentile	13.45	10.2
Median	17.9	13.75
75% Percentile	22.25	17.15
Maximum	47	41.9
Mean	18.63	14.37
Std. Deviation	7.389	6.572
Std. Error	0.5973	0.5195
Lower 95% CI of mean	17.45	13.34
Upper 95% CI of mean	19.81	15.39
Sum	2851	2299
Best-fit values				Are the slopes equal?
Slope	0,01808 ± 0,004010	0,006934 ± 0,003123		F = 4.88095. DFn=1 DFd=308
Y-intercept when X=0.0	16,64 ± 0,7234	13,45 ± 0,6599		P=0.02789
X-intercept when Y=0.0	-920.1	-1939
1/slope	55.3	144.2		If the overall slopes were identical, there is a 2.8% chance of randomly choosing
95% Confidence Intervals				data points with slopes this different. You can conclude that the differences between the slopes are
Slope	0,01022 to 0,02594	0,0008130 to 0,01306		significant.
Y-intercept when X=0.0	15,22 to 18,06	12,15 to 14,74
X-intercept when Y=0.0	-1718 to -603,0	-17546 to -962,0		Because the slopes differ so much, it is not possible to test whether the intercepts differ significantly.
Goodness of Fit
R square	0.1194	0.03026
Sy.x	6.959	6.492
Is slope significantly non-zero?
F	20.34	4.93
DFn, DFd	1,000, 150,0	1,000, 158,0
P value	< 0,0001	0.0278
Deviation from zero?	Significant	Significant
Data
Number of X values	152	160
Maximum number of Y replicates	1	1
Total number of values	152	160
Number of missing values	172	164

## Sheet: Fig 2-fig sup 4D
	Control																				BAPN
39			3.2629	1.32735	0.0370073	0	0	0	0	0	0	0	0		0	0	0	0	0	0	0	0	0	0	0	0	0	0	0	0	0	0	0	0	0	0	0
47	0	29.4176	35.0622	0	0	3.2629	0	1.32735	0	0	22.465	0	9.82071	0	0	0	0				0	0	3.61862	0	0	0	0	0	0	15.0525	0.211281	1.43815	0	0	1.05246
55			0	17.8964	0	0	30.2972	0	5.03701	26.6581	1.09851	5.65818	0	0	0	13.8603	9.04965	8.03062	0	0	0	0	0	0.347144	0	0	0	8.77199	0	0	0.315888	4.8178	0	0

## Sheet: Fig 2-fig sup 4E
Stiffness (kPa)	Control	BAPN
0	0.0999851	0.212893
5	0.0462441	0.162283
10	0.0653949	0.336543
15	0.095383	0.183889
20	0.149866	0.084077
25	0.17644	0.0203147
30	0.125891	0
35	0.0618319	0
40	0.0402316	0
45	0.0374109	0
50	0.0283551	0
55	0.0170724	0
60	0.0558937	0
