# Supplementary material for: Tumor stiffening reversion through collagen crosslinking inhibition improves T cell migration and anti-PD-1 treatment
Source: eLife. 2021 Jun 9;10:e58688. doi: 10.7554/eLife.58688 (PMC8203293; doi:10.7554/eLife.58688)
Supplement: Figure 2—figure supplement 5—source data 1. [file elife-58688-fig2-figsupp5-data1.xlsx]

## Sheet: Fig 2-fig sup 5A
	Control	BAPN
Number of values	6	7
Minimum	416	220.5
25% Percentile	438.1	245
Median	563.3	269.5
75% Percentile	631.5	416
Maximum	726	416
Mean	552.3	304.6
Std. Deviation	114.3	82.12
Std. Error	46.68	31.04
Lower 95% CI of mean	432.3	228.6
Upper 95% CI of mean	672.3	380.5
Sum	3314	2132
Mann Whitney test
P value	0.005
Exact or approximate P value?	Gaussian Approximation
P value summary	**
Are medians signif. different? (P < 0.05)	Yes
One- or two-tailed P value?	Two-tailed
Sum of ranks in column A,C	62 , 29
Mann-Whitney U	1

## Sheet: Fig 2-fig sup 5C
	Control	BAPN
Number of values	12	7
Minimum	0	0
25% Percentile	0	0
Median	0.04703	0
75% Percentile	1.033	0
Maximum	11.09	0
Mean	1.87	0
Std. Deviation	3.817	0
Std. Error	1.102	0
Lower 95% CI of mean	-0.555	0
Upper 95% CI of mean	4.295	0
Sum	22.44	0

## Sheet: Fig 2-fig sup 5D
Stiffness (kPa)	Control	BAPN
0	0.143421	0.656891
5	0.26779	0.212819
10	0.282172	0.126239
15	0.127348	0.00404971
20	0.0729312	0
25	0.0676452	0
30	0.0157508	0
35	0.012182	0
40	0.00998175	0
45	0.00077815	0
50	0	0
55	0	0
60	0	0
