# Supplementary material for: Tumor stiffening reversion through collagen crosslinking inhibition improves T cell migration and anti-PD-1 treatment
Source: eLife. 2021 Jun 9;10:e58688. doi: 10.7554/eLife.58688 (PMC8203293; doi:10.7554/eLife.58688)
Supplement: Figure 2—figure supplement 6—source data 1. [file elife-58688-fig2-figsupp6-data1.xlsx]

## Sheet: Fig 2-fig sup 6A
Days	Control					BAPN
9		0.5	0.5	4	0.5			4
12		62.9565	28.9	16.3995	15.548		0.5	31.046		22.5
15		58.2435	42.336	42	22.5837	39.2	4	52.65		50.43
19	131.584	120.787	78.03	75.106	36.75	123.93	19.6	162	156.8	194.56
22	142.97	218.295	142.956	174.08	80.64	276.85	31.581	327.665	273.8	113.75
26	404.6	526.5	220.5	242.76	48	487.688	100.602	526.5	364.5

## Sheet: Figure 2-fig sup 6B
	Control	BAPN
Number of values	15	13
Minimum	2.2	4.2
25% Percentile	4.4	5.7
Median	8.9	6.6
75% Percentile	12.4	9.45
Maximum	18.6	15.6
Mean	8.653	8.154
Std. Deviation	4.939	3.656
Std. Error	1.275	1.014
Lower 95% CI of mean	5.918	5.945
Upper 95% CI of mean	11.39	10.36
Sum	129.8	106
	Control	BAPN
Best-fit values					Are the slopes equal?
Slope	0,02225 ± 0,008054	0,01497 ± 0,005182			F = 0.57902. DFn=1 DFd=24
Y-intercept when X=0.0	4,732 ± 1,766	4,645 ± 1,453			P=0.4541
X-intercept when Y=0.0	-212.7	-310.2
1/slope	44.95	66.78			If the overall slopes were identical, there is a 45% chance of randomly choosing
95% Confidence Intervals					data points with slopes this different. You can conclude that the differences between the slopes are
Slope	0,004850 to 0,03965	0,003568 to 0,02638			not significant.
Y-intercept when X=0.0	0,9180 to 8,547	1,447 to 7,844
X-intercept when Y=0.0	-1625 to -25,11	-2067 to -58,32			Since the slopes are not significantly different, it is possible to calculate one slope for all the data.
Goodness of Fit					The pooled slope equals 0.0182656
R square	0.3698	0.4315
Sy.x	4.069	2.879			Are the elevations or intercepts equal?
Is slope significantly non-zero?					F = 1.2968. DFn=1 DFd=25
F	7.63	8.349			P=0.2656
DFn, DFd	1,000, 13,00	1,000, 11,00
P value	0.0162	0.0147			If the overall elevations were identical, there is a 27% chance of randomly
Deviation from zero?	Significant	Significant			choosing data points with elevations this different. You can conclude that the differences between the
Data					elevations are not significant.
Number of X values	15	13
Maximum number of Y replicates	1	1			Since the Y intercepts are not significantly different, it is possible
Total number of values	15	13			to calculate one Y intercept for all the data.
Number of missing values	13	15			The pooled intercept equals 4.70983
