# Supplementary material for: Tumor stiffening reversion through collagen crosslinking inhibition improves T cell migration and anti-PD-1 treatment
Source: eLife. 2021 Jun 9;10:e58688. doi: 10.7554/eLife.58688 (PMC8203293; doi:10.7554/eLife.58688)
Supplement: Figure 4—figure supplement 1—source data 1. [file elife-58688-fig4-figsupp1-data1.xlsx]

## Sheet: Fig 4-fig sup 1
Young's modulus (kPa) AFM Control
panel A	panel B	panel C	panel D	panel E	panel F
1.36543	0.99359	2.65758	1.47136	0.39435	0.49119
2.84096	1.13364	2.25696	1.15731	0.39908	0.46605
3.52698	1.19874	2.15421	1.4817	0.33001	0.31628
0.46347	1.23395	0.76199	1.44138	0.45199	0.44283
0.72812	1.08119	1.85352	1.39776	0.82504	0.35614
1.34255	0.5577	2.40089	1.18397	0.40334	0.42542
0.7538	0.50111	2.09367	0.94883	0.41508	0.57424
0.68634	0.65058	2.24275	2.29223	0.42212	0.63806
1.22097	0.41588	2.7971	2.76539	0.50139	0.14468
1.46129	0.51401	1.19426	2.26829	0.66326	0.18513
1.29564	1.05292	0.62318	1.43217	0.56541	0.15755
0.63939	1.83437	0.76576	1.73107	0.5887	0.22699
0.45678	0.76159	2.63638	1.13015	0.43662	0.22804
0.93	0.95791	2.24593	2.14652	0.43592	0.26505
2.8239	0.9358	2.61869	3.42948	0.53682	0.21845
2.68025	0.59331	4.18852	3.3622	0.84464	0.17397
1.67188	0.45564	2.19048	2.56763	0.46273	0.16371
3.53175	0.57813	1.95479	2.24442	0.99345	0.20775
2.05331	0.71289	0.74392	2.4208	0.7687	0.18759
0.31128	2.00657	0.94359	3.01213	0.64026	0.18675
0.62398	3.29796	2.16743	1.98799	0.45667	0.18316
1.11867	2.57354	3.12633	2.25928	0.76119	0.18441
2.01141	0.83206	2.35897	2.9216	0.52634	0.16007
0.73275	0.35699	1.65157	1.43221	0.46444	0.14153
1.3251	0.65553	0.88269	2.33023	0.46885	0.12904
2.30158	0.37738	2.14385	2.07768	0.41518	0.14559
1.36843	1.33274	1.98716	2.58092	0.5253	0.21322
2.84841	1.592	3.0435	1.97318	0.29026	0.18606
3.25104	0.36999	2.03572	1.76633	0.53625	0.19783
1.68491	2.20797	2.05035	1.7942	0.7931	0.2211
1.26571	2.30925	2.24316	2.84872	1.50003	0.16229
2.2143	3.34058	0.89329	2.57712	1.23232	0.11659
1.72098	2.33855	0.73004	2.35734	0.72193	0.31045
1.96881	0.87503	1.59371	2.60567	0.67587	0.3504
1.40778	0.50002	2.11874	2.42424	0.58094	0.38632
2.83726	0.67119	1.61573	2.01969	0.51672	0.48803
1.41701	0.63996	1.61887	2.36392	0.36772	0.4112
1.19375	0.79172	0.60227	2.61962	0.49556	0.4263
1.49598	1.12137	1.2115	3.02077	0.75669	0.44767
0.73383	1.81859	1.8405	3.42677	0.46894	0.28391
1.00706	3.00491	2.3189	1.79045	0.58378	0.4095
2.068	1.64645	2.65419	4.50293	0.67494	0.40716
2.01605	2.19408	2.82634	2.14987	1.70133	0.37992
2.68635	0.84115	1.89281	2.45587	1.93575	0.33419
2.20344	1.35367	2.04872	1.35079	2.19965	0.3107
2.67484	2.63206	1.59578	1.71791	1.50676	0.25104
3.34153	2.42875	0.53561	2.25574	1.59154	0.24987
2.97922	1.43036	1.13738	2.46033	1.50172	0.74713
3.22919	1.34125	1.31982	1.8697	1.01475	1.10179
0.99827	1.15575	1.32804	1.34845	0.94274	1.07238
0.41661	0.91662	1.18845	2.27351	1.07291	1.48423
1.25666	0.69194	2.4157	2.22056	1.43066	1.93588
2.75375	0.64352	3.72471	9.07673	1.55876	1.65542
4.59348	0.52477	1.88421	10.4929	1.54115	1.0116
2.68403	0.8597	1.73663	7.66056	1.70842	0.56939
1.98187	1.21041	1.81331	8.97167	1.11104	0.54251
2.55797	1.05286	1.48307	9.45392	1.01805	1.15482
2.28626	2.00335	1.9416	9.8541	0.77529	1.49035
0.96495	1.22613	1.1692	7.50659	0.82969	1.12045
2.37189	0.89765	1.3751	6.59193	0.74439	2.38189
1.68516	0.88843	1.21821	3.51504	0.85431	1.337
2.08552	1.0484	0.88661	5.45355	0.86226	0.80641
1.87523	0.54955	1.12736	6.04484	0.89245	0.96524
1.35184	1.07745	1.15878	8.52639	1.18688	0.42154
1.486	0.95551	1.38366	8.37545	1.13038	0.4125
0.95365	0.81019	1.62679	10.6739	1.80949	0.81862
2.14659	0.73843	1.95439	8.44775	1.31677	1.2173
3.85317	0.70376	2.50867	7.1846	1.32597	0.53644
1.35248	0.45893	1.56408	8.1282	0.85576	0.43921
1.45908	0.75236	1.6163	7.22463	0.7987	0.90241
1.0086	0.74563	2.19194	9.77945	0.69682	1.77958
1.13662	0.86343	1.91112	8.4152	0.75015	0.53727
1.01786	0.84078	1.87635	7.83782	0.83373	0.73759
1.21861	0.57944	1.69477	7.70403	0.86415	1.23507
1.15135	1.42058	1.06436	7.34811	0.75326	1.28481
1.41043	0.58943	0.99647	8.09469	0.75935	0.87466
0.93204	0.85728	0.81283	6.19881	0.68006	0.54151
1.03296	0.95511	0.82629	7.53234	0.76745	0.87145
1.3943	0.55982	1.02168	7.90478	0.75646	0.52674
0.93465	0.67505	1.3463	8.3005	1.13999	0.56369
2.71753	1.01487	1.593	8.75837	0.7917	1.01903
0.62126	1.05148	2.12269	9.13359	0.74414	1.45992
1.05257	1.00372	2.20268	10.4304	0.72501	1.47308
1.01574	0.77406	1.79304	10.0008	0.87974	0.78347
1.40875	1.14505	1.65965	10.8934	0.9051	0.66687
2.3531	0.99386	1.60189	8.70825	1.09124	0.60981
3.1871	0.98911	3.2273	6.80641	1.09944	0.60262
0.47448	0.90783	1.71361	6.88579	0.80422	0.80222
0.75683	0.62494	1.6527	7.69499	0.67911	0.38703
1.09045	1.1143	1.4748	6.10379	0.67482	0.39743
5.08957	0.85246	1.27425	5.09383	0.72089	0.99598
1.16771	0.54729	1.06502	4.7331	1.13569	1.44571
0.98995	0.77703	1.15359	5.35517	1.16554	0.5282
1.79749	1.20471	0.93212	6.5551	0.98786	0.4509
1.92886	1.30965	1.1685	6.71226	0.75049	0.67208
2.25489	1.20536	1.20763	7.7094	0.8907	0.57595
1.16807	1.36037	1.13723	7.01679	0.73698	0.5903
0.7699	0.917	1.42582	6.40382	1.00387	0.94357
0.40764	1.10169	1.70753	8.10852	0.74623	0.71139
0.43359	0.87571	1.62405	8.978	0.74019	0.53514
0.47263	0.9579	2.04862	8.27401	0.93655	0.48049
1.29144	0.94823	1.53581	6.6852	0.3918	1.16579
1.36867	1.11093	1.2123	4.43609	0.32808	0.7755
1.48391	1.49674	1.5442	4.52288	0.7789	0.7361
1.90504	1.44884	1.11331	6.31157	0.77279	0.71554
2.03667	1.46503	1.17686	2.133	0.72481	0.45202
0.98809	1.67326	1.27313	3.52482	0.7369	0.43281
1.09557	1.33441	0.93571	2.98952	0.55719	0.46708
1.65575	1.5698	1.0193	3.88929	0.61403	0.47658
1.63292	1.32495	1.37047	4.01178	0.66491	0.35787
1.70016	1.62139	1.00757	4.10265	0.55948	0.39904
1.25609	1.34768	0.79086	3.84991	0.88437	0.56319
1.14652	0.90903	1.02428	4.02732	0.76137	0.59222
0.53674	0.97889	1.30186	3.10839	0.74882	0.55988
0.25436	0.81918	1.53157	3.88215	0.81605	0.8682
0.35079	0.91696	1.999	3.95669	0.85702	0.78515
0.56147	0.62055	1.59898	4.27634	0.74972	0.86399
1.22016	0.53466	3.70682	3.91597	0.48121	0.5481
2.25515	0.7297	2.55896	3.29986	0.56459	0.53158
1.3592	1.40889	2.84009	2.75046	0.64212	0.63351
2.11651	0.92948	3.85246	2.47339	0.66086	0.64041
2.52339	1.66034	2.55191	1.92898	0.73553	0.46503
2.95784	0.59961	2.19485	1.89903	0.72187	0.44752
1.66422	0.57962	2.0678	2.30765	0.80333	0.48726
0.86596	0.64391	2.93154	2.98422	0.79517	0.6395
0.58277	0.69231	1.88737	3.18222	0.82574	0.66967
0.36624	0.99725	1.78514	3.05415	0.67653	0.67161
1.29368	0.69956	3.0311	2.20943	0.51697	0.35964
0.70611	0.97765	4.37576	2.90414	0.6894	0.2381
0.7834	0.84776	3.16486	3.10847	0.7588	0.33462
1.93204	0.93105	3.11372	3.86709	0.78414	0.29777
0.84324	0.84679	2.4752	3.8199	0.79922	0.37824
1.16415	0.89541	1.88451	3.80045	0.63429	0.6127
0.91387	0.78909	2.53097	1.62521	0.64664	0.36271
1.44662	0.8886	2.15084	1.19798	1.43032	0.44787
1.21365	1.09371	5.97007	1.5406	1.8247	0.44161
0.65737	0.35488	3.17443	1.80537	1.28183	0.65332
1.9239	0.3908	2.08848	2.18012	1.10636	0.4889
1.42981	0.35687	1.73183	2.37082	1.74603	0.41055
1.57993	0.93417	2.06049	3.31181	1.01828	0.39537
1.72598	1.0503	1.3191	3.54098	0.72628	0.25919
0.68449	0.8325	1.56652	3.03717	0.68856	0.45188
0.50208	0.77749	1.66799	1.78383	0.92344	0.53202
0.47993	1.02759	1.82249	5.16924	0.92136	0.41081
0.95075	0.84096	2.90982	5.35536	0.93303	0.40133
1.18119	1.31344	2.01988	7.90158	1.65103	0.5161
2.17812	0.80163	2.62564	9.10873	1.30287	0.53955
1.27736	0.32475	2.07388	8.67368	1.89268	0.47401
1.08195	1.3714	1.9612	8.53191	1.75499	0.64845
0.97169	0.77411	2.39306	8.71122	0.90528	0.66868
0.64089	0.67575	2.68638	9.56954	1.00637	0.45696
3.01037	0.45665	1.82041	8.22164	0.61168	0.4651
1.29254	0.67769	1.61323	9.2489	0.55134	0.44941
1.4517	0.901	1.95585	8.61567	0.84272	0.45075
2.94314	0.80991	1.58808	6.84629	0.82413	0.47187
1.76492	0.4509	1.04596	8.36139	1.16111	0.42025
2.04311	0.33483	1.34643	6.27403	1.16969	0.76466
1.31228	0.48353	1.62941	5.54483	1.03936	0.85787
0.37455	0.36209	1.56025	4.61115	1.54381	0.40164
1.33787	0.38883	1.37694	4.815	1.15924	0.48098
1.01575	0.48354	3.42239	4.67592	1.01092	0.6119
0.71986	1.16413	2.76753	5.35928	1.34412	0.7415
1.52204	1.3107	1.78894	7.43587	0.9573	1.08719
1.18015	1.75809	3.21775	6.34591	1.63676	1.04905
2.34851	0.5877	2.72431	6.00127	0.66031	0.88572
0.42457	0.50165	1.7674	6.09022	0.85036	0.91944
1.21752	0.4668	1.43634	7.33574	1.00142	0.75621
0.86765	0.60787	1.4268	4.35513	1.03717	1.08359
0.6737	0.60908	1.23956	5.06753	1.04697	1.23441
0.87736	0.83796	1.82109	6.31495	1.43739	0.9657
1.34158	0.86007	1.62813	6.69818	0.84745	0.81996
1.90851	0.41735	3.48985	6.47406	0.77154	1.11353
3.3284	0.40896	4.50891	4.96178	0.55467	0.7337
2.89922	1.13318	4.49392	4.4856	0.72813	1.21437
4.4596	1.23327	3.61979	5.06881	0.7956	0.59958
4.33062	1.165	3.38645	6.33156	0.96877	0.91896
5.33645	1.23658	2.87033	4.40607	1.18596	1.07906
1.08325	0.68209	3.42023	4.61471	0.9148	0.96331
0.89575	0.97783	2.66697	5.32784	0.76493	0.79455
3.22939	0.91776	3.10772	5.86738	0.84122	0.44795
1.24527	1.24757	2.10837	5.21642	7.57552	0.54689
1.76992	0.73527	3.92882	3.64915	5.29373	0.71308
2.39124	0.66111	3.37795	3.65221	8.234	0.364
3.90614	0.95281	2.79118	3.9961	6.70092	0.50618
0.60013	0.94315	2.82789	3.41505	5.46727	0.55233
0.5876	1.48695	2.64106	3.5706	3.02323	0.30371
0.91718	1.3045	1.71575	5.09058	2.26714	1.77104
1.30364	0.83725	1.87039	4.66845	1.23049	1.78715
1.55251	1.24956	3.42776	4.34548	1.07284	0.91389
0.84839	0.66288	4.00448	4.55511	2.23833	0.66011
1.59892	0.79429	3.58274	4.11083	3.91955	0.72347
1.32971	0.56157	2.93956	5.56808	5.77787	0.50874
1.20065	0.71519	3.66482	4.43063	9.0352	0.91625
1.51864	0.5666	2.87101	4.20609	6.12666	0.63665
1.59316	0.81865	2.90463	4.14186	3.59946	0.61207
1.17893	0.75994	1.96116	3.80806	3.45902	0.83
1.62054	0.94129	3.38421	3.24926	4.16909	0.84249
0.95342	0.73109	4.46697	2.51199	4.39814	0.53572
1.26389	0.67015	3.75962	3.18927	5.80853	1.04538
1.75063	0.90904	3.57586	2.87778	8.199	0.95354
1.04097	0.86391	3.59083	2.82474	6.49272	0.27571
0.76413	0.96356	2.85465	2.43954	5.42897	0.33453
1.60095	0.47779	2.10663	1.96855	4.03097	0.35552
0.93571	1.13471	3.17394	3.26427	1.79574	0.32063
1.63324	0.94016	3.14608	4.2562	1.67003	0.63677
1.48187	0.6723	2.55565	4.77978	3.49141	0.78592
1.27527	0.68041	2.70873	3.58755	4.44007	0.52266
1.57032	0.63872	2.89967	5.43976	5.7273	0.44578
2.20598	0.91982	3.26429	6.88411	9.0181	0.31702
2.00897	1.21259	3.1085	6.90658	4.61403	0.782
1.69172	0.79681	2.46857	4.33391	3.97931	1.24929
1.28784	1.38604	2.44644	5.70665	4.19517	1.03095
0.91387	0.97269	3.26726	4.80061	4.09415	0.69262
2.20395	0.76271	2.71376	4.08532	3.78415	0.77179
3.58407	0.72985	1.93421	3.27754	4.5022	0.92147
1.00392	0.93026	2.18133	4.12062	8.15204	0.50927
1.22549	0.72998	3.02734	4.33039	6.35522	0.97874
2.31825	1.30453	2.91904	4.04905	4.35594	1.35563
1.05041	0.94086	3.57115	5.13677	4.08213	1.21483
1.26206	0.67773	2.92223	4.86714	1.7916	1.35349
2.00963	1.15186	4.08759	4.88136	1.5149	1.44625
2.94455	0.98091	2.01192	5.47138	6.57166	0.90983
1.21042	0.55121	2.79861	5.30175	5.01219	0.73532
1.08706	0.81587	3.02965	5.42757	3.75322	0.42097
0.96795	0.54689	2.66613	4.72592	3.34025	0.71718
1.14688	0.56346	3.35961	5.32865	1.17754	1.08465
2.07587	0.41448	2.6738	4.30769	0.60493	0.54015
0.60673	0.30381	1.89951	4.0358	1.0198	1.11032
1.59411	0.49199	2.47145	4.6963	1.82936	1.06576
1.99939	0.46457	2.37586	3.48163	2.62239	1.28684
0.68468	0.62202	2.76874	2.93952	3.5857	1.69193
1.63186	0.85564	2.34837	3.42632	2.52601	1.18865
0.80011	1.00867	1.99704	3.02665	4.28022	1.55126
1.12642	0.52743	2.3001	3.62945	4.63581	1.17161
1.00114	0.50467	2.23767	4.18371	6.51626	0.86287
1.422	0.4101	1.10059	4.24634	4.68724	0.62022
1.29201	0.29368	0.6995	4.34418	3.24101	0.42262
1.23285	0.64405	0.90997	4.35043	3.15855	0.34457
1.31508	0.70226	0.9348	4.17518	2.25622	0.3483
1.24851	0.60971	0.90204	3.92628	1.40173	0.39465
1.76071	0.60722	0.88228	3.04456	0.6161	0.48239
1.76412	0.73748	0.94752	3.21841	0.59809	0.49237
1.5373	0.51722	0.9462	3.15162	3.16046	0.52146
3.29009	0.49902	1.10834	2.88103	3.27466	0.71921
1.46813	0.3777	1.08834	1.4061	4.51764	1.02201
2.55364	0.49922	0.80136	2.61632	3.44396	1.02663
1.2592	0.62715	0.85961	2.20749	2.77796	0.59937
0.87546	0.54756	0.88617	1.83796	1.62852	0.8218
1.35855	0.56925	0.81431	2.05541	2.10711	0.33939
3.8945	0.59868	0.57857	2.24487	1.59439	0.36892
1.86072	0.64946	0.76712	2.90948	3.51907	0.32252
1.41184	0.55205	0.57938	2.95209	2.44101	0.6255
1.45218	0.70495	0.83751	2.85496	1.96874	0.64527
1.64182	0.33446	0.8658	2.71815	2.40675	0.45954
2.10217	0.48266	0.92705	2.83821	3.02762	0.30877
3.02606	0.36695	0.90133	2.58617	4.02348	0.33773
0.48817	0.37136	1.4274	2.10768	2.84932	0.48431
0.90693	0.23566	1.14907	2.46498	4.0852	0.49861
1.57511	0.92014	1.18389	2.68906	2.81564	0.40948
0.78347	0.41003	1.14166	2.37838	2.76353	0.58108
1.43643	0.34131	1.13608	2.17072	3.14644	0.87218
2.42647	1.05097	1.12924	2.41358	3.89856	1.79803
1.98284	1.05716	0.92429	1.54424	2.47442	1.62837
0.846	0.77562	0.924	1.66511	1.86525	0.20421
0.59492	0.81549	0.83283	1.74591	1.94779	0.19206
0.3193	0.66401	0.88371	1.81119	2.84944	0.20564
0.30383	0.40164	0.58258	1.96231	2.03636	0.1373
0.25576	0.27232	0.74127	2.13206	3.91449	0.09749
0.75449	0.25476	0.82734	1.61869	4.44256	0.09289
1.10045	0.33644	0.84337	1.82729	4.11228	0.10212
1.35836	0.81743	1.20322	1.96031	3.08258	0.17666
1.31772	0.77044	1.02212	2.9619	3.04518	0.15836
1.48845	0.67707	1.14079	3.92635	2.93842	0.19896
2.45202	0.51041	0.98356	3.99505	2.94579	0.20987
1.62476	0.66786	1.05504	3.00593	1.93099	0.15619
1.27647	0.68349	0.91582	3.13721	2.78623	0.17564
1.87596	0.50656	0.82906	2.60753	3.04889	0.15263
1.04503	1.07072	0.81017	2.25159	4.79061	0.15094
1.51979	0.97194	0.75598	2.64815	4.49937	0.15543
1.32658	0.7708	0.85661	4.43046	2.98666	0.14462
1.58677	1.02706	0.86526	5.46903	2.40347	0.11579
4.07432	1.84651	0.83468	4.15813	1.36375	0.33193
1.39054	1.7917	0.79024	4.71128	4.19084	0.18951
1.26424	0.78873	0.97495	3.74662	2.90197	0.18959
1.08158	0.64281	0.87755	4.16838	5.27575	0.17197
2.38427	0.6768	0.81752	3.969	3.19032	0.18323
2.20065	1.21947	0.64374	4.33966	3.05464	0.66078
1.74524	0.68487	0.77003	3.68201	3.23701	0.49163
2.03926	0.36583	0.68641	4.2754	3.52395	0.12038
1.25571	0.27112	0.60855	4.91832	1.41323	1.60979
1.43547	0.24128	0.44744	5.26443	2.1823	1.26699
1.63607	0.26591	1.8876	5.86995	2.10069	1.05351
2.04035	0.3974	0.81416	5.2823	3.57915	1.10627
1.3219	0.37633	1.64937	6.03988	3.83428	1.46489
1.63264	0.33602	2.0567	5.6072	2.34344	1.51158
1.73491	0.33017	2.32186	5.48678	1.6315	1.206
1.69136	0.32661	1.38082	4.23706	2.05131	1.36416
2.82171	0.32688	1.63012	4.92972	0.9051	1.56926
1.52746	0.41032	3.23208	5.24625	1.29991	1.46033
1.36818	0.31971	6.22698	7.49877	1.54483	1.60045
2.55446	0.24731	1.92318	4.72922	2.0745	1.49883
2.39383	0.38097	1.53744	5.82706	1.97929	1.73021
2.07434	0.3463	2.27608	4.07866	2.1691	1.74534
0.98162	0.28406	1.70946	3.90235	1.68154	1.51462
0.57407	0.2819	1.14936	3.58754	2.37316	1.78361
2.19945	0.35936	0.90993	4.02908	0.84387	1.8956
2.66675	0.37538	2.08105	4.71368	0.77182	1.442
3.23973	0.3253	2.25372	3.94881	0.72716	1.47861
3.47361	0.29058	1.31179	4.49936	0.85906	1.72539
0.67858	0.32544	0.94772	5.17034	1.02962	1.53207
1.70532	0.30869	1.77251	4.8494	0.84837	1.75626
2.14303	0.34281	2.78984	5.16009	1.02673	1.53523
2.40633	0.27793	1.8441	5.75295	1.00488	1.55219
1.44745	0.31708	2.17948	4.87931	1.00738	1.70557
0.94182	0.29261	5.99771	4.78621	1.038	1.61041
0.50207	0.24917	7.26278	4.49161	0.7226	1.62402
3.12173	0.25907	2.47472	3.86508	1.01012	1.6484
3.38512	0.35187	2.28265	4.06841	0.97453	2.03382
3.87938	0.28035	2.78198	4.53831	0.88821	1.90779
4.78238	0.33625	1.61917	3.34858	1.09993	1.85789
4.27638	0.39995	1.06172	3.94894	0.99745	1.95313
1.16592	0.21352	1.58146	4.08455	0.89052	1.83183
0.6981	0.28623	2.72993	4.06906	0.93368	1.83349
1.71052	0.28748	3.54558	1.24457	1.12276	1.5848
0.74057	0.23078	2.57567	5.71805	1.05249	1.50684
1.26587	0.32131	1.42299	5.20036	1.17273	1.43536
2.92935	0.31997	1.70734	8.85656	1.0264	1.44106
5.67541	0.32647	2.63309	6.50415	0.86556	1.89944
3.1229	0.36395	2.72931	6.13042	0.91853	1.94382
4.67044	0.37161	2.31348	5.94912	1.07019	1.81542
3.70637	0.37244	5.99534	7.62693	0.76018	1.76005
3.22514	0.18056	3.82486	6.2718	1.57368	1.5696
6.23073	0.28957	2.68805	6.59784	1.16971	1.78575
1.537	0.28837	3.31627	4.75961	1.06466	1.76937
1.3036	0.24056	2.2542	3.7647	1.06845	1.8178
1.96368	0.33834	1.92699	0.32559	1.25233	1.67077
3.79793	0.38682	1.89941	0.2347	1.5697	1.72328
3.01843	0.18478	2.8684	0.21256	0.94927	1.75396
2.78444	0.31339	3.99571	0.11095	1.20483	1.97855
3.7613	0.27643	3.7741	0.11711	1.75855	1.82598
3.75302	0.35758	2.36004	0.1456	1.61272	1.83351
1.88312	0.42871	2.49022	0.1153	1.64131	1.76238
0.9817	0.44979	1.95787	0.16449	1.18429	1.47282
2.28222	0.42054	3.2516	0.18559	1.21947	1.69787
3.31317	2.22261	2.36179	0.18342	1.2668	1.54402
2.17238	5.64785	4.48945	0.20825	1.78755	1.66291
2.87738	2.76256	3.91709	0.31458	0.9797	2.11943
2.65979	3.72537	3.51405	0.23417	1.25689	1.49455
0.32226	2.35563	2.93627	0.12019	1.925	1.58248
0.29096	1.76491	1.73648	0.12119	2.00702	1.76729
0.22741	1.11181	2.39751	0.14101	1.75834	1.81652
0.9072	0.98894	2.43831	0.11066	1.37153	1.61919
0.50041	0.66346	2.4907	0.25678	1.61103	1.89501
0.77621	1.07077	3.23327	0.32831	1.1926	1.43943
0.70816	1.21146	3.67316	0.284	1.91368	1.20276
1.02031	2.01847	0.42305	0.35415	4.57891	1.0494
0.54312	3.23185	2.66566	0.21217	2.70779	1.62992
0.79536	2.83701	1.5048	0.27644	2.25732	1.22568
0.12211	3.91373	3.4245	0.27839	1.52634	1.01361
0.18938	4.21449	1.10856	0.12128	2.04022	0.64346
0.17019	4.75219	1.21795	0.32985	1.34816	0.69656
1.81948	2.64769	1.29354	0.41582	1.17481	0.59527
0.68058	2.82375	1.68676	0.33133	1.09239	0.72335
0.52343	2.31247	3.66049	0.24466	1.32567	1.19463
0.56151	1.79276	1.45822	0.22681	2.25721	1.46744
1.03392	1.587	2.59057	0.19224	1.68992	1.41111
0.65336	0.95233	0.29971	0.17196	1.93407	1.5858
0.7794	0.70341	0.2764	0.13106	2.22409	1.52095
0.47277	0.89955	0.28124	0.26384	2.46952	1.18029
0.53888	1.03254	0.27553	0.2846	2.14582	1.39904
0.56844	0.758	1.66764	0.36282	2.03447	1.58033
0.63575	2.05583	2.15255	0.3629	1.59594	1.43144
	1.88508	1.77039	0.43109	1.85054	1.33436
	2.79312	1.42663	0.42712	2.07886	1.69349
	2.31609	1.20748	0.43144	1.40303	1.13333
	3.09433	1.43463	0.38961	1.65465	0.72861
	2.10988	0.90811	0.41336	1.16128	0.70049
	2.26707	1.42503	0.24449	0.78312	0.75718
	1.61485	1.97434	0.22966	0.58354	0.82918
	2.32927	0.24869	0.24304	0.89329	1.09666
	1.99211	0.27946	0.16273	1.27029	1.40681
	1.17226	0.30645	0.27662	1.44839	1.68274
	1.44757	0.31456	0.30214	1.36824	1.63011
	1.23445	0.29682	0.29766	1.50519	1.64601
	1.75174	0.26777	0.36069	1.93892	1.44612
	1.33503	0.35469	0.48976	1.81124	1.45573
	1.20154	1.25771	0.51895	1.90923	1.75108
	1.54786	2.08801	0.41775	1.30843	1.60933
	1.34457	1.4296	0.49278	1.36295	1.69179
	2.43029	1.13726	0.49401	1.38774	1.52366
	2.54078	1.1155	0.39327	1.2135	1.08723
	1.733	1.10663	0.29874	1.15265	0.82329
	2.02782	2.46614	0.30043	0.80158	0.6418
	2.23535	0.67092	0.29771	0.91752	0.62419
	1.72857	0.23882	0.24136	0.92737	0.85053
	1.84058	0.29846	0.30679	1.30418	1.10193
	1.47298	0.3206	0.31498	1.23825	1.44881
	1.71308	0.32403	0.38899	1.16948	1.86718
	1.56493	0.30912	0.48855	1.28407	1.70041
	1.71003	0.25853	0.50438	0.87686	1.57363
	1.66124	0.23461	0.52612	1.05669	1.73525
	1.53926	2.14804	0.33491	1.12573	1.76109
	1.79553	1.10288	0.38302	1.01676	1.83532
	1.99362	1.17358	0.34757	1.07589	1.89383
	1.78223	1.0671	0.3372	0.66498	2.07674
	1.16341	0.98451	0.23175	0.87661	1.37218
	2.02185	1.07856	0.24366	1.11003	0.96359
	2.15886	1.30868	0.19932	1.17431	0.74006
	1.35198	0.25276	0.23607	1.03327	0.61558
	1.54172	0.29575	0.32001	1.04522	0.32557
	2.88119	0.30037	0.38663	0.78186	0.83889
	3.82139	0.3338	0.43532	0.70542	1.03538
	3.21331	0.6792	0.57293	0.98337	1.5652
	4.1622	0.62659	0.55787	0.95307	1.78089
	2.70871	0.52654	0.30037	0.88646	1.68896
	2.7105	2.49585	0.27109	1.61497	1.86457
	1.98484	2.03766	0.29285		1.81361
	1.85014	1.25831	0.2867
	1.81827	3.30735	0.31748
	2.12466	2.63173	0.29325
	3.41051	1.34951	0.26704
	3.60283	1.281	0.23687
	2.75205	3.08555	0.2674
	1.6026	1.5725	0.30913
	1.42714	1.01411	0.31228
	4.14699	1.12026	0.34717
	2.63706	0.7359	0.25378
	3.67126	1.27526	0.30633
	1.84402	2.30839	0.31136
	2.30598	1.72261	0.29113
	1.53936	3.16775	0.34892
	2.3643	3.9442	0.35273
	1.8507	5.74896	0.35579
	2.06071	1.32002	0.33031
	1.46847	1.21903	0.34848
	1.74063	2.38727	0.37553
	2.83292	1.16537	0.32057
	3.66158	0.98711	0.29754
	3.72781	0.85276	0.30736
	3.41734	2.83873	0.35081
	4.59923	1.80683	0.35766
	2.61358	4.10794	0.33611
	2.82921	5.97932	0.36921
	1.51775	5.18902	0.39401
	1.4632	6.18478	0.34308
	1.64752	7.59643	0.31198
	2.38402	3.11253	0.30889
	1.09088	1.09657	0.34322
	1.46731	2.9432	0.35324
	1.68773	4.31423	0.35501
	1.61789	4.07274	0.32708
	2.18825	3.59111	0.34044
	2.11515	2.26529	0.39577
	1.68905	4.66476	0.28437
	3.37655	8.61043	0.31115
	4.08652	6.19471	0.37497
	3.37646	4.2106	0.38994
	3.09066	5.19362	0.45309
	1.96888		0.38244
	1.39626		0.37911
	2.04509		0.38435
	2.56462		0.32325
	1.58229		0.29549
	1.56032		0.33174
	1.39458		0.36533
	1.52653		0.38014
	1.91337		0.4099
	2.17986		0.47449
	1.49727		0.43486
	1.25475		0.27664
	2.26337		0.28752
	2.58684		0.27747
			0.36134
			0.33
			0.33766
			0.347
			0.28557
			0.36273
			1.2112
			0.74393
			0.83417
			0.57118
			0.38399
			0.41148
			0.20869
			0.2782
			0.48221
			0.63881
			0.80952
			0.85271
			0.75388
			0.54131
			0.56685
			0.85661
			0.66668
			0.5691
			1.03
			1.22186
			1.12674
			0.66964
			0.73093
			1.2682
			1.02487
			0.96954
			0.51218
			0.40513
			0.26228
			0.21631
			0.27192
			0.23008
			1.46628
			1.67173
			1.77573
			2.25429
			1.801
			1.57
			1.88699
			1.37737
			1.35891
			0.82467
			0.59589
			0.29015
			0.30779
			0.19078
			0.35187
			0.49389
			0.65622
			1.07733
			1.08691
			1.48708
			0.73842
			0.18092
			0.16511
			0.16139
			0.18666
			0.14682
			0.12544
			0.1418
			0.1697
			0.17105
			0.20515
			0.2091
			0.18031
			0.20103
			0.20445
			0.20171
			0.24131
			0.20076
			0.2027
			0.20398
			0.2015
			0.15648
			0.17459
			0.17245
			0.16782
			0.19217
			0.2235
			0.21926
			0.21299
			0.24028
			0.224
			0.23602
			0.24575
			0.22967
			0.23774
			0.23842
			0.20582
			0.17677
			0.18374
			0.194
			0.19807
			0.2318
			0.23983
			0.22262
			0.22441
			0.24898
			0.25874
			0.22853
			0.26281
			0.24927
			0.25608
			0.23332
			0.2147
			0.20014
			0.21487
			0.20573
			0.2247
			0.20647
			0.26137
			0.2724
			0.25472
			0.24828
			0.28378
			0.13206
			0.13863
			0.12023
			0.13076
			0.09642
			0.13391
			0.13809
			0.14848
			0.11939
			0.13122
			0.15605
			0.13827
			0.16488
			0.15545
			0.13795
			0.14333
			0.19672
			0.18494
			0.14847
			0.15428
			0.14818
			0.15056
			0.15345
			0.1677
			0.16639
			0.17099
			0.14002
			0.13294
			0.18929
			0.16585
			0.17923
			0.18115
			0.19732
			0.17739
			0.17229
			0.18093
			0.1657
			0.15015
			0.14904
			0.20195
			0.22174
			0.12797
			0.19792
			0.18394
			0.33745
			0.40484
			0.38605
			0.3447
			0.42214
			0.44785
			0.37258
			0.31873
			0.30466
			0.40051
			0.42474
			0.43401
			0.40501
			0.39033
			0.40801
			0.34963
			0.38629
			0.40965
			0.44477
			0.49729
			0.45983
			0.42089
			0.39585
			0.31897
			0.36212
			0.4286
			0.46378
			0.47358
			0.46358
			0.42419
			0.36198
			0.35401
			0.37467
			0.38176
			0.43907
			0.4777
			0.48838
			0.42456
			0.41632
			0.33797
			0.39919
			0.43
			0.47768
			0.53378
			0.5191
			0.41314
			0.39712
			0.33991
			0.42717
			0.45094
			0.45561
			0.53926
			0.53924
			0.57613
			0.48977
			0.35772
			0.45713
			0.44083
			0.61342
			0.53349
			0.52107
			0.48515
			0.4665
			0.41115
