# Supplementary material for: Tumor stiffening reversion through collagen crosslinking inhibition improves T cell migration and anti-PD-1 treatment
Source: eLife. 2021 Jun 9;10:e58688. doi: 10.7554/eLife.58688 (PMC8203293; doi:10.7554/eLife.58688)
Supplement: Figure 4—figure supplement 2—source data 1. [file elife-58688-fig4-figsupp2-data1.xlsx]

## Sheet: Fig 4-fig sup 2
Young's modulus (kPa) AFM BAPN
panel A	panel B	panel C	panel D	panel E	panel F
0.04887	0.09541	0.42176	0.07687	0.39452	4.31933
0.03455	0.11981	0.42915	0.0481	0.22555	4.32577
0.03679	0.12951	1.01038	0.05239	0.36302	5.93963
0.03523	0.12056	0.71839	0.05367	0.3871	6.31848
0.0378	0.11486	0.63937	0.04494	0.4887	2.80696
0.04327	0.0918	0.70718	0.0393	0.44439	4.72871
0.055	0.07408	0.78953	0.05635	0.81418	6.77451
0.06959	0.06021	0.80062	0.06004	0.31337	4.78324
0.05304	0.06307	0.40164	0.05721	0.24972	5.72866
0.03958	0.05574	0.38308	0.07212	0.55675	7.04727
0.05959	0.05641	0.50391	0.07049	0.58178	6.95678
0.055	0.08803	0.58284	0.05441	0.59503	5.05467
0.04696	0.08394	0.48053	0.04409	0.62235	6.6255
0.05141	0.09546	0.4798	0.06426	0.49341	8.77521
0.04317	0.14475	0.40955	0.07621	0.67247	6.53664
0.04434	0.12034	0.65483	0.07404	0.64262	6.26001
0.0486	0.11453	0.66421	0.05876	0.51567	6.50848
0.04709	0.12561	0.51961	0.06047	0.48466	5.3466
0.05589	0.11731	0.55968	0.042	0.54726	6.03594
0.0797	0.10548	0.36557	0.04053	0.60309	5.50339
0.06053	0.09768	0.56199	0.06865	0.59283	5.35947
0.05402	0.09339	0.15542	0.06877	0.61996	5.52746
0.04482	0.12192	0.12611	0.05149	0.62898	3.90912
0.06659	0.14559	0.16223	0.0384	0.59097	4.15658
0.04652	0.11595	0.156	0.04106	0.34933	4.54156
0.04223	0.10202	0.15306	0.04974	0.45704	3.92787
0.04454	0.07619	0.20104	0.05465	0.49906	4.09543
0.04329	0.08189	0.11914	0.07548	0.45406	4.70314
0.06634	0.08641	0.10746	0.06428	0.31786	3.8359
0.05969	0.07562	0.10888	0.04169	0.17935	3.35108
0.05257	0.08462	0.1442	0.05463	0.2889	4.32051
0.03317	0.10069	0.16973	0.0672	0.65084	3.99461
0.03544	0.12133	0.16875	0.06248	0.60958	3.38525
0.05861	0.25815	0.12443	0.05228	0.54413	4.54606
0.05563	0.33874	0.11805	0.06194	0.53114	5.53968
0.04758	0.34333	0.13737	0.07845	0.41678	4.74373
0.04994	0.27248	0.11369	0.06639	0.52786	2.37321
0.0377	0.29685	0.13429	0.05398	0.78388	3.69517
0.05404	0.22947	0.15018	0.04936	0.46884	4.25536
0.08106	0.23188	0.12786	0.03492	0.23872	4.97212
0.05839	0.21635	0.15765	0.05007	0.15498	4.31569
0.05971	0.21683	0.15427	0.05325	0.14664	5.53227
0.06796	0.24767	0.14145	0.05652	0.15032	2.90264
0.05131	0.26069	0.13705	0.09878	0.11755	2.69685
0.04017	0.38555	0.13398	0.0637	0.11646	5.12653
0.04236	0.6634	0.19062	0.05713	0.12033	5.16977
0.03628	0.61331	0.1633	0.05248	0.13064	4.25171
0.04324	0.3851	0.14262	0.08399	0.12192	4.39277
0.04825	0.42447	0.14037	0.07924	0.19738	4.85474
0.05691	0.18038	0.12864	0.07385	0.33819	4.01061
0.10178	0.30498	0.1347	0.05987	0.95739	4.53687
0.05532	0.30748	0.13101	0.17351	1.44851	3.09817
0.06203	0.93165	0.14158	0.22936	0.87818	5.90503
0.0581	0.3204	0.15224	0.2255	0.41562	5.94267
0.06175	0.23949	0.15891	0.15036	0.16556	4.68462
0.10468	0.42396	0.19093	0.15328	0.20871	5.40152
0.03677	0.18645	0.1454	0.04401	0.12974	4.93241
0.05549	0.1637	0.15635	0.06005	0.13101	5.64083
0.0763	0.23206	0.1255	0.0643	0.10259	6.51786
0.05739	0.23278	0.15579	0.07442	0.11371	4.71115
0.03279	0.19261	0.15727	0.06834	0.14293	5.3369
0.03079	0.16227	0.13978	0.11547	0.19181	4.76615
0.02918	0.19952	0.17188	0.10662	0.24766	3.70425
0.04302	0.23541	0.16563	0.07947	0.20862	4.84592
0.07956	0.17231	0.12427	0.07515	0.17472	5.55133
0.05397	0.24372	0.14121	0.07845	0.09252	6.17522
0.09682	0.23369	0.12047	0.08438	0.11906	6.45856
0.06555	0.23775	0.14024	0.04937	0.13097	4.76096
0.05637	0.33022	0.158	0.05114	0.12278	3.57816
0.04104	0.26339	0.17698	0.03668	0.10763	3.75561
0.03259	0.26222	0.12324	0.05084	0.13482	3.41896
0.0414	0.38402	0.10873	0.07207	0.20231	3.52559
0.04348	0.32045	0.13598	0.07531	0.27242	3.17776
0.0227	0.24352	0.12649	0.05994	0.22535	4.54637
0.03227	0.33233	0.12893	0.07583	0.15902	3.87579
0.02784	0.37106	0.12562	0.08093	0.10046	3.19112
0.03843	0.32167	0.15458	0.07116	0.0974	3.33469
0.03695	0.28176	0.15223	0.07968	0.11373	4.05455
0.04181	0.34672	0.13206	0.08877	0.12109	4.62806
0.03624	0.60623	0.27128	0.08579	0.11232	3.83814
0.04352	0.72891	0.12789	0.08653	0.12884	1.2464
0.03614	0.69024	0.1258	0.09526	0.12729	4.78952
0.04409	0.42379	0.1464	0.08888	0.12521	4.18555
0.04705	0.61447	0.13095	0.08334	0.11263	3.05995
0.04855	0.82252	0.15407	0.08582	0.10057	3.71075
0.04001	0.75542	0.18321	0.06548	0.20262	5.58621
0.03969	0.8891	0.14518	0.05979	0.0986	4.13406
0.03666	0.61887	0.20962	0.06094	0.09932	3.94649
0.04187	0.82603	0.27947	0.05933	0.07851	4.65196
0.03974	0.81648	0.13776	0.07473	0.07393	4.92256
0.0381	0.63042	0.129	0.07642	0.08033	4.83864
0.03998	0.2584	0.21116	0.14355	0.09258	3.86842
0.03772	0.7421	0.20343	0.13783	0.10056	7.70882
0.03703	0.59882	0.18052	0.07644	0.08231	4.42156
0.04157	0.51071	0.14762	0.08725	0.08638	4.37118
0.03732	0.58104	0.16435	0.10136	0.10309	3.4573
0.03718	0.55345	0.12875	0.07643	0.08858	2.72441
0.03674	0.43872	0.16384	0.07254	0.07196	6.77856
0.03322	0.60275	0.1988	0.32346	0.09374	4.62321
0.04353	0.2356	0.16442	0.12772	0.11828	4.11555
0.03883	0.69735	0.22859	0.13279	0.10501	5.64182
0.03408	0.82007	0.18945	0.10763	0.11846	4.90289
0.03289	0.523	0.21543	0.09305	0.10663	3.62338
0.03439	0.74186	0.22877	0.0664	0.10546	4.9105
0.03378	0.62018	0.17454	0.11575	0.07225	7.25996
0.03838	0.34204	0.15826	0.13041	0.13149	5.99965
0.03702	0.44235	0.14429	0.17016	0.14188	3.50839
0.03496	0.49302	0.14394	0.21373	0.11242	4.78162
0.03672	0.57389	0.19057	0.38953	0.08444	4.80817
0.03769	0.50897	0.34258	0.19335	0.09203	3.096
0.03732	0.43337	0.18772	0.18812	0.0943	3.79151
0.03526	0.47596	0.16841	0.11647	0.09926	4.80723
0.02952	0.53727	0.19885	0.10626	0.07579	4.32419
0.03073	0.56319	0.26874	0.08342	0.08696	4.23985
0.04084	0.8179	0.30538	0.10757	0.0934	5.71645
0.03986	0.48489	0.17164	0.13618	0.12883	5.45955
0.03816	0.7306	0.18949	0.14603	0.13827	4.01646
0.03259	1.22417	0.14935	0.21676	0.1465	2.3768
0.03213	1.71766	0.19588	0.42336	0.12022	5.03314
0.0259	0.95255	0.22358	0.29861	0.11767	5.46474
0.03475	1.1288	0.21784	0.18146	0.11489	5.63019
0.03541	0.71895	0.2645	0.15446	0.13669	6.09778
0.03573	0.72497	0.13245	0.1303	0.12119	8.02001
0.03529	1.03569	0.15298	0.11469	0.10648	5.21642
0.03624	0.31549	0.18918	0.12726	0.49304	5.11767
0.03154	0.15276	0.18469	0.14355	0.50242	5.41368
0.0297	0.22712	0.20322	0.15253	0.50915	3.68219
0.02954	0.29953	0.20514	0.12511	0.44604	10.0577
0.03389	0.243	0.24684	0.17425	0.33712	6.48463
0.03584	0.90747	0.14096	0.15825	0.11842	3.96536
0.03769	0.87773	0.17017	0.19236	0.07576	4.52204
0.04012	0.83173	0.14276	0.21112	0.07678	4.86683
0.04137	0.62946	0.1256	0.29904	0.06142	3.81134
0.03584	0.64375	0.16147	0.64272	0.06933	4.57962
0.03106	0.90195	0.16136	0.3638	0.07389	3.14535
0.03224	1.04552	0.15281	0.2206	0.08955	4.37273
0.03414	0.69154	0.12328	0.17881	0.11189	4.91657
0.03637	0.29115	0.11904	0.16887	0.16993	5.48811
0.03913	0.22587	0.13539	0.13572	0.15877	3.09979
0.0335	0.21324	0.13775	0.1722	0.1285	5.55439
0.03424	0.18448	0.13245	0.1672	0.07097	6.02668
0.03391	0.22432	0.11422	0.14251	0.14959	6.88122
0.03254	0.23207	0.10347	0.1558	0.18125	6.82947
0.02853	0.80066	0.13567	0.15466	0.15313	5.36427
0.03428	0.72625	0.13208	0.18249	0.11982	6.57245
0.04368	0.87402	0.09682	0.32154	0.11508	7.21847
0.03673	0.53129	0.1218	0.13171	0.10746	8.42267
0.03821	0.81536	0.09925	0.20678	0.10193	6.32348
0.03905	0.96974	0.13853	0.26354	0.10188	5.91052
0.03837	0.67524	0.14627	0.37285	0.10152	6.71842
0.03031	0.93378	0.09954	0.34013	0.10636	5.56151
0.03804	0.94053	0.1269	0.14992	0.08988	5.27804
0.03257	0.56879	0.12396	0.17398	0.10665	8.1041
0.03759	0.27546	0.11814	0.13686	0.11272	7.6419
0.03276	0.17977	0.12215	0.14535	0.15401	5.90265
0.03097	0.15074	0.15305	0.11807	0.15941	5.82196
0.03155	0.1227	0.16623	0.15217	0.17571	5.40374
0.03283	0.15284	0.13232	0.15089	0.14917	8.4107
0.02345	0.36056	0.13119	0.13536	0.18157	9.7012
0.03455	0.67414	0.11042	0.12796	0.20867	7.66904
0.0455	0.70744	0.11424	0.21324	0.1854	6.08897
0.06175	1.26358	0.12857	0.25373	0.16708	4.92695
0.06351	0.89323	0.11802	0.18133	0.13292	4.55242
0.06287	0.66043	0.15875	0.1571	0.10076	3.8848
0.05574	1.06517	0.14705	0.17683	0.11281	5.83699
0.07812	0.84578	0.13361	0.22726	0.11048	7.18434
0.09558	1.0978	0.09413	0.16673	0.10253	8.06418
0.04568	0.8411	0.13251	0.16514	0.09443	7.58787
0.0634	0.76404	0.12488	0.1427	0.11713	9.30305
0.059	1.13599	0.11861	0.10399	0.10908	7.00607
0.06824	1.06201	0.12279	0.10791	0.13007	5.81492
0.06407	1.06331	0.11865	0.1045	0.13009	4.1225
0.05068	1.24477	0.11354	0.11616	0.12718	7.24941
0.0433	0.5526	0.13382	0.15586	0.13159	6.59544
0.05316	0.48808	0.13298	0.24022	0.14027	7.27293
0.05899	0.6262	0.15186	0.18766	0.15062	3.50109
0.04742	0.41737	0.13216	0.23346	0.13968	5.82525
0.06362	0.28203	0.13809	0.26717	0.1583	4.62039
0.06279	0.33404	0.14518	0.25296	0.14187	7.51675
0.07018	0.41211	0.12325	0.22354	0.18575	5.33403
0.05548	0.37376	0.15495	0.21474	0.17077	4.28238
0.06655	0.64675	0.13862	0.26623	0.17859	5.01984
0.05456	0.39783	0.14676	0.22089	0.04926	5.1987
0.05682	0.36061	0.14086	0.25419	0.05984	3.18074
0.05797	0.54439	0.13002	0.18503	0.0634	5.62979
0.04509	0.70687	0.37021	0.1456	0.05116	5.28886
0.04557	0.70157	0.16935	0.11105	0.07944	5.7943
0.05249	0.55568	0.12874	0.0927	0.07606	5.69003
0.05403	0.52307	0.23492	0.23717	0.07098	4.80613
0.05996	0.58726	0.13786	0.34689	0.06047	5.0267
0.05795	0.42817	0.13777	0.34718	0.06696	4.26637
0.06284	0.40757	0.42071	0.18982	0.08814	5.64465
0.06023	0.72596	0.26163	0.33647	0.07801	4.0102
0.07489	0.81477	0.20195	0.36055	0.06589	5.57867
0.06065	0.84204	0.16304	0.32961	0.03962	7.1537
0.0685	0.48289	0.14723	0.43698	0.05459	6.1685
0.0647	0.53032	0.14217	0.52274	0.07003	4.33947
0.05586	0.38515	0.19692	0.51182	0.0675	4.6757
0.03962	0.34162	0.2903	0.4907	0.07205	5.88497
0.04531	0.23723	0.19115	0.62003	0.07033	5.43148
0.03032	0.29204	0.11364	0.1544	0.04565	4.95019
0.04423	0.3769	0.13277	0.25761	0.07302	4.82977
0.05567	0.40298	0.14913	0.30238	0.05885	4.25376
0.05786	0.33314	0.15608	0.2426	0.06866	5.38937
0.07193	0.4063	0.15016	0.16441	0.06331	4.98795
0.07564	0.37192	0.13486	0.40634	0.06914	5.91595
0.08344	0.41563	0.13869	0.38293	0.07279	7.27197
0.06889	0.65882	0.15214	0.3028	0.082	8.34395
0.06685	0.81194	0.15535	0.32049	0.07906	9.58085
0.05547	0.80639	0.25597	0.33287	0.08963	5.42645
0.0379	0.2771	0.63832	0.29446	0.09299	5.39982
0.04333	0.42197	0.2042	0.33502	0.08992	4.18609
0.04623	0.61543	0.12086	0.37782	0.07831	7.84909
0.05662	0.35114	0.15926	0.37147	0.06926	3.67394
0.06361	0.25326	0.12846	0.26918	0.05929	3.81035
0.07042	0.27412	0.14315	0.43901	0.06162	5.98333
0.06908	0.25462	0.07903	0.45314	0.07385	4.83322
0.08309	0.28336	0.09922	0.26607	0.07738	6.957
0.0788	0.69786	0.11268	0.24701	0.09239	5.48849
0.05492	0.51774	0.12047	0.3906	0.09361	2.17788
0.05997	0.77489	0.23035	0.22767	0.08672	3.71485
0.07697	0.35048	0.28278	0.26314	0.30692	5.5994
0.059	0.46325	0.20045	0.37966	0.28754	5.39498
0.05476	0.50995	0.10364	0.49998	0.22575	7.24173
0.05698	0.38544	0.10334	0.47217	0.08572	8.0022
0.04069	0.63752	0.10234	0.38511	0.08582	5.445
0.0556	0.61115	0.13998	0.04182	0.0967	5.05084
0.05957	0.56106	0.17105	0.05986	0.13711	4.4101
0.07777	0.48932	1.17645	0.06937	0.14329	5.58945
0.09137	0.49842	1.05314	0.07543	0.11115	6.18482
0.09528	0.38229	0.59087	0.08515	0.17982	6.86321
0.06267	0.43844	1.03353	0.06602	0.16613	4.53213
0.05441	0.6786	0.88918	0.06208	0.2502	5.41692
0.05752	0.34703	1.11128	0.06433	0.11664	5.17298
0.06627	0.55562	1.18415	0.05581	0.17821	6.28735
0.06466	0.40678	0.86942	0.04886	0.16008	1.46068
0.03878	0.41029	0.97603	0.05365	0.21274	1.02961
0.04228	0.48001	1.09409	0.0559	0.11702	1.51459
0.05263	0.60241	0.92532	0.04234	0.08904	0.6707
0.05577	0.4767	1.19317	0.03726	0.10314	0.41601
0.05053	0.375	1.04371	0.04472	0.13496	1.39852
0.05227	0.59966	1.21183	0.04672	0.12836	2.63208
0.0873	0.41466	0.79569	0.05097	0.17989	2.29383
0.07567	0.30761	0.58291	0.06206	0.21024	2.22576
0.08357	0.41199	1.21217	0.0334	0.20716	2.41943
0.07397	0.33591	0.98553	0.04733	0.21717	2.73457
0.05147	0.28924	1.05357	0.21276	0.14417	1.95467
0.05265	0.3366	0.86735	0.0955	0.16884	0.60959
0.05993	0.4205	1.48155	0.09512	0.12512	0.93268
0.0563	0.31416	0.82842	0.1101	0.14398	1.79711
0.04456	0.41374	2.1235	0.11417	0.12236	1.50694
0.02666	0.5661	1.37451	0.11169	0.07389	1.05658
0.05021	0.51059	0.91159	0.17701	0.06639	1.10721
0.05637	0.59919	2.60669	0.13824	0.12921	0.45707
0.05921	0.5364	1.06829	0.10921	0.11726	0.75712
0.06222	0.48621	1.44928	0.1079	0.1141	1.76308
0.07601	0.56799	1.18927	0.10761	0.13598	1.63041
0.08744	0.49242	1.64769	0.07327	0.15539	1.71377
0.07925	0.39135	0.91961	0.06869	0.18054	2.28024
0.08759	0.31213	0.66519	0.06946	0.21202	1.51415
0.06504	0.40255	1.02979	0.07819	0.18067	1.40718
0.06151	0.39873	1.02086	0.12572	0.1473	1.89681
0.05707	0.39755	2.94321	0.13383	0.15543	1.17428
0.06022	0.3695	3.67386	0.1376	0.12597	1.0554
0.05181	0.48137	5.94364	0.13151	0.11261	0.34791
0.03496	0.62857	3.03603	0.11535	0.13018	0.49764
0.06784	0.58152	1.57562	0.10715	0.11288	0.80023
0.08203	0.50704	1.8459	0.08117	0.09654	0.68251
0.08034	0.52751	1.06506	0.07368	0.11751	0.92028
0.07759	0.57796	0.88387	0.07982	0.09852	1.81613
0.0594	0.58338	0.67588	0.09861	0.12156	1.10685
0.06747	0.5656	0.64863	0.12709	0.13221	1.45848
0.06985	0.46547	1.08711	0.09312	0.06999	1.94043
0.08408	0.37994	1.23142	0.08073	0.19198	2.12972
0.08617	0.32888	1.58582	0.07703	0.48102	3.03313
0.09128	0.35416	0.58222	0.07449	0.31864	2.94798
0.08497	0.38913	1.10587	0.09079	0.29361	3.41533
0.09149	0.39007	2.97613	0.10263	0.19198	2.75354
0.08702	0.45343	1.98167	0.11016	0.2625	2.47861
0.10512	0.39447	2.01778	0.10514	0.30177	1.87002
0.09282	0.37612	1.68568	0.11676	0.28067	1.34922
0.08643	0.43908	1.16665	0.10622	0.39131	2.5412
0.09278	0.58928	0.5261	0.1145	0.36095	0.63417
0.07469	0.37189	1.2931	0.07018	0.28988	2.24469
0.08814	0.47592	0.45534	0.13394	0.34533	1.45846
0.07827	0.34693	0.42811	0.10489	0.5119	2.14866
0.07062	0.3789	0.82841	0.08858	0.41821	1.98057
0.07775	0.34271	1.38633	0.08932	0.29356	2.47724
0.07672	0.30014	1.37169	0.11982	0.20968	2.05665
0.08293	0.42656	1.22257	0.05981	0.24313	2.79861
0.09541	0.33434	0.44706	0.06494	0.26814	1.75605
0.10253	0.24227	0.51622	0.07818	0.31318	3.76948
0.07801	0.31151	1.12829	0.08444	0.23479	1.81741
0.09037	0.14755	1.47198	0.11114	0.2138	2.54878
0.10024	0.20973	2.45588	0.16835	0.28797	2.84853
0.10046	0.41128	2.23344	0.09838	0.43157	2.03214
0.10413	0.41761	2.94272	0.11143	0.51104	2.49156
0.10909	0.29155	2.64379	0.12454	0.25006	2.01129
0.10212	0.26498	1.73687	0.1771	0.28084	2.3551
0.1025	0.18421	0.9245	0.17003	0.32514	1.51424
0.09945	0.13244	1.72702	0.22059	0.26472	1.49012
0.10095	0.08775	1.77795	0.50874	0.36809	1.09756
0.10214	0.13779	3.12827	0.56189	0.30517	1.18337
0.10996	0.21856	2.39204	0.61389	0.30391	1.30315
0.13192	0.33289	1.51559	0.53879	0.35014	1.61433
0.12188	0.14434	2.63604	0.50275	0.32571	1.27192
0.14392	0.39288	2.55201	0.26565	0.25268	1.63475
0.12501	0.25193	2.53966	0.22046	0.33872	1.23688
0.11387	0.32295	1.91518	0.24897	0.28401	1.15916
0.11269	0.07324	3.96722	0.27208	0.36723	1.04706
0.10913	0.13357	1.43537	0.20578	0.60611	1.1177
0.11562	0.19759	1.40036	0.18746	0.68502	1.35774
0.11517	0.37191	0.29876	0.16494	0.48377	0.7715
0.12331	0.49579	1.09518	0.18926	0.28623	1.26288
0.12106	0.2948	0.73293	0.25759	0.29675	1.25045
0.15073	0.21601	1.21699	0.22163	0.39729	1.8151
0.12884	0.20354	1.08921	0.21254	0.23418	1.7468
0.13472	0.19327	2.28415	0.19242	0.20309	1.24868
0.12068	0.32742	1.78234	0.26549	0.28036	1.21304
0.12151	0.39698	1.19843	0.35097	0.22708	1.04613
0.10756	0.37769	1.42711	0.41096	0.23754	1.56911
0.13195	0.21862	1.99245	0.22871	0.24531	1.38943
0.1156	0.19887	1.56022	0.21823	0.39026	0.95432
0.12022	0.20886	1.71435	0.16299	0.31877	0.79386
0.12098	0.18039	1.47699	0.16735	0.31162	1.32636
0.11077	0.24168	1.85569	0.17059	0.73758	1.02919
0.0791	0.29915	1.25717	0.12575	0.86394	1.28053
0.10486	0.29601	1.24915	0.09084	0.809	0.83156
0.09542	0.31584	1.21469	0.10808	0.60296	0.94177
0.09497	0.35731	1.07143	0.14575	0.50004	1.13707
0.07698	0.3355	1.16927	0.0489	0.36244	1.46497
0.07492	0.27975	1.363	0.0475	0.43751	1.2693
0.10259	0.27663	1.62319	0.0445	0.20083	1.14919
0.09832	0.36883	1.88012	0.0291	0.22101	0.99181
0.14118	0.35939	1.6329		0.2139	0.77433
0.13812	0.39919	1.75763		0.1849	1.17395
0.13646	0.24532	1.6965		0.25479	1.16378
0.16901	0.27829	0.76243		0.23109	0.82945
0.13542	0.3409	1.67647		0.27365	0.99668
0.12977	0.29428	1.91984		0.17842	1.08366
0.17203	0.27844	1.85253		0.16015	0.76549
0.13712	0.27032	2.35544		0.13438	0.7491
0.15265	0.31182	1.24086		0.18734	0.99073
0.14337	0.3345	1.05832		0.23368	0.91414
0.11065	0.32573	1.05021		0.16564	0.80281
0.08224	0.31127	1.05215		0.17531	0.79722
0.13007	0.33946	1.52022		0.14248	1.18312
0.17516	0.30399	2.01115		0.13281	1.02847
0.18232	0.32195	2.65209		0.15968	1.26305
0.17406	0.2167	2.03686		0.15429	1.06294
0.11536	0.19049	1.19655		0.12703	0.93946
0.10913	0.29116	0.97958		0.0766	0.88836
0.05285	0.30611	0.87271		0.16157	0.65968
0.06467	0.34405	1.15907		0.27766	0.77701
0.05976	0.44329	0.92073		0.17253	0.74805
0.05628	0.45575	0.62626		0.17772	1.42277
0.09599	0.37853	2.092		0.19113	1.00836
0.13573	0.29843	1.70346		0.20149	0.51209
0.1565	0.41299	3.43008		0.22738	0.89735
0.10014	0.40044	1.75172		0.22885	1.30135
0.03061	0.35365	1.25304		0.21405	0.96989
0.04409	0.33791	1.09708		0.19094	0.7551
0.04624	0.19935	2.72522		0.15814	1.16854
0.05215	0.30875	1.80733		0.19058	2.67586
0.06423	0.22143	1.32171		0.21345	2.14624
0.04282	0.20367	0.89752		0.14514	4.58466
0.0691	0.25701	0.93029		0.37833	4.14986
0.04295	0.17667	1.46528		0.4413	3.37394
0.05417	0.17191	1.78846		0.3837	1.62701
0.06173	0.34366	1.53598		0.35361	3.24174
0.06472	0.37135	0.97428		0.25606	4.09289
0.05508	0.503	1.62102		0.20349	4.10755
0.05394	0.52907	2.255		0.20567	3.9839
0.04776	0.68765	2.61803		0.24672	4.91328
0.04726	0.53574			0.31388	4.30896
0.0301	0.35497			0.22687	3.11044
0.03446	0.27642			0.40369	3.99721
0.04086	0.10664			0.38833	3.59916
0.04995	0.22355			0.20425	2.30542
0.05132	0.27798			0.2117	4.72597
0.06522	0.35872			0.12352	3.61003
0.05745	0.34876			0.07498	2.63839
0.06095	0.27343			0.19587	3.50524
0.05324	0.25624			0.1702	4.71446
0.05736	0.14049			0.13463	3.88605
0.0635	0.3941				3.02897
0.06984	0.50015				3.84869
0.06691	0.63893				2.84848
0.06023	0.96968				3.74949
0.05153	0.71531				2.82841
0.04556	0.36981				2.7148
0.03692	0.33383				4.30646
0.04016	0.26384				3.0263
0.05142	0.10092				4.24248
0.04787	0.12755				4.81468
0.06258	0.2913				2.57119
0.06773	0.35974				3.24098
0.0613	0.2259				3.0525
0.06299	0.23523				3.40322
0.05876	0.29043				1.98233
0.06299	0.35774				2.80512
0.07537	0.31718				3.99914
0.08209	0.27585				1.82794
0.0632	0.29801				1.86216
0.06766	0.45953				3.13545
0.04677	0.26897				3.81093
0.05687	0.21166				4.50479
0.06522	0.31559				3.43126
0.07582	0.34606				4.39828
0.0673	0.30105				3.20322
0.06818	0.4049				2.94233
0.07488	0.36167				4.06492
0.07031	0.44186				5.13499
0.07087	0.6915				2.99035
0.06959	0.7163				1.42608
0.06232	0.52215				3.38833
0.06014	0.45676				3.11325
0.04908	0.41791				2.34856
	0.12328				4.16294
	0.22103				4.93629
	0.46495				3.80666
	0.34798				4.36916
	0.47999				3.60809
	0.48334				1.5892
	0.56883				2.45548
	0.21926				4.12202
	0.3544				3.74057
	0.65408				0.38058
	0.86854				0.55237
	0.34555				0.67289
	0.39081				0.34941
	0.42203				0.35958
	0.31025				0.35773
	0.37111				0.60108
	0.25557				0.56927
	0.29816				0.69619
	0.19431				1.10174
	0.22675				0.35744
	0.38749				0.52944
	0.37583				0.25255
	0.72934				0.20407
	0.76492				0.21507
	0.47122				0.52338
	0.29585				0.62625
	0.41793				0.80569
	0.44576				0.31166
	0.40559				0.39716
	0.32245				0.85368
	0.33136				0.37282
	0.33134				0.56835
	0.31142				0.31226
	0.2904				0.44699
	0.26425				0.26378
	0.28166				0.59383
	0.28885				0.57941
	0.30911				1.01019
	0.35308				1.07514
	0.31675				0.21123
	0.25809				0.35722
	0.28305				0.32325
	0.32311				0.28578
	0.31694				0.31267
	0.31626				0.28017
	0.31737				0.30456
	0.38219				0.5016
	0.34291				0.28824
	0.32518				0.13105
	0.173				0.24144
	0.23458				0.21496
	0.37802				0.35133
	0.44602				0.23429
					0.19876
					0.26117
					0.18128
					0.2133
					0.23604
					0.23198
					0.21996
					0.27765
					0.39213
					0.26742
					0.29512
					0.30006
					0.38846
					0.36128
					0.24495
					0.23344
					0.25354
					0.26024
					0.29027
					0.31774
					0.29942
					0.28013
					0.24324
					0.2395
					0.31466
					0.50624
					0.26761
					0.29584
					0.49685
					0.13983
					0.23751
					0.2225
					0.24438
					0.30534
					0.36009
					0.3678
					0.31066
					0.2935
					0.25284
					0.23866
					0.27175
					0.4183
					0.31082
					0.32566
					0.44985
					0.24851
					0.24599
					0.26554
					0.3134
					0.31786
					0.41098
					0.45998
					0.34311
					0.31533
					0.28211
					0.23911
					0.24877
					0.37035
					0.73473
					0.77888
					0.57674
					0.54479
					0.4814
					0.50528
					0.48455
					0.39912
					0.37383
					0.40997
					0.45876
					0.45133
					0.50837
					0.47065
					0.49348
					0.63432
					0.73478
					0.68211
					0.66669
					0.50323
					0.52482
					0.44756
					0.46992
					0.47205
					0.38283
					0.43997
					0.48163
					0.58126
					0.58131
					0.53597
					0.48102
					0.66002
					0.74969
					0.78112
					0.70245
					0.62722
					0.58021
					0.5093
					0.69647
					0.54055
					0.43405
					0.41986
					0.51702
					0.78272
					0.7338
					0.5188
					0.67024
					0.66079
					0.87757
					0.81487
					0.61601
					0.57122
					0.60268
					0.62002
					0.56562
					0.52298
					0.41625
					0.38687
					0.4113
					0.47493
					0.5454
					0.52888
					0.63332
					0.14101
					0.13003
					0.12355
					0.127
					0.12971
					0.1086
					0.13578
					0.13329
					0.12081
					0.12261
					0.12164
					0.11152
					0.11768
					0.12496
					0.13418
					0.12381
					0.1311
					0.11035
					0.11781
					0.13658
					0.10771
					0.14031
					0.11041
					0.11916
					0.12522
					0.12457
					0.12967
					0.1187
					0.12269
					0.12214
					0.11535
					0.13136
					0.13693
					0.13593
					0.13215
					0.1342
					0.11741
					0.12602
					0.14046
					0.14469
					0.11809
					0.12256
					0.12786
					0.14852
					0.11727
					0.13535
					0.13165
					0.13625
					0.14374
					0.1446
					0.13835
					0.12169
					0.14519
					0.13308
					0.11151
					0.09912
					0.11203
					0.1067
					0.101
					0.13093
					0.10371
					0.14272
					0.12882
					0.14171
					0.08477
					0.07018
					0.06825
					0.07774
					0.07973
					0.08015
					0.07901
					0.07451
					0.08653
					0.08088
					0.09089
					0.08668
					0.08143
					0.08432
					0.07778
					0.06611
					0.07478
					0.07686
					0.08835
					0.08819
					0.08572
					0.0944
					0.09151
					0.08862
					0.08654
					0.08622
					0.08286
					0.09155
					0.08289
					0.08196
					0.07478
					0.07784
					0.07924
					0.08073
					0.0877
					0.08823
					0.09159
					0.08478
					0.09455
					0.08941
					0.09291
					0.09214
					0.08722
					0.08937
					0.08514
					0.07863
					0.08239
					0.07194
					0.08368
					0.07576
					0.08684
					0.0893
					0.08249
					0.09632
					0.08802
					0.09318
					0.0968
					0.09206
					0.0977
					0.09467
					0.09119
					0.08708
					0.07317
					0.07793
					0.10694
					0.09241
					0.08826
					0.10223
					0.10293
					0.10832
					0.09836
					0.10826
					0.10651
					0.0936
					0.0967
					0.09143
					0.10279
					0.08648
					0.09507
					0.09898
					0.09805
					0.10652
					0.0895
					0.09826
					0.08933
					0.09344
					0.09478
					0.08703
					0.09792
					0.10208
					0.09624
					0.11141
					0.09456
					0.0986
					0.1062
					0.08703
					0.05627
					0.07693
					0.10936
					0.12313
					0.10502
					0.0962
					0.10129
					0.11142
					0.11212
					0.10663
					0.11409
					0.12412
					0.1211
					0.109
					0.1084
					0.10447
					0.33914
					0.27819
					0.26708
					0.20128
					0.14667
					0.25067
					0.35172
					0.36368
					0.29918
					0.19887
					0.17729
					0.21351
					0.23339
					0.19238
					0.2618
					0.16124
					0.15656
					0.31972
					0.2243
					0.20573
					0.13246
					0.16197
					0.30149
					0.3596
					0.51911
					0.42435
					0.40206
					0.37032
					0.27755
					0.29204
					0.70884
					0.7687
					0.75241
					0.45743
					0.53604
					0.25937
					0.56527
					0.19018
					0.3499
					0.43614
					0.58637
					0.63491
					0.4123
					0.26623
					0.29794
					0.37113
					0.48021
					0.44641
					0.41165
					0.32634
					0.67199
					0.64795
					0.55418
					0.76915
					1.0738
					0.56358
					0.23885
					0.35076
					0.38615
					0.38774
					0.65835
					0.5157
					0.4562
					0.47096
					0.60016
					0.28159
					0.35872
					0.54103
					0.45836
					0.69276
					0.36654
					0.38827
					0.23709
					0.47803
					0.46729
					0.414
					0.28373
					0.27459
					0.67536
					0.04872
					0.04639
					0.04177
					0.04223
					0.04056
					0.04799
					0.04274
					0.04362
					0.04575
					0.04872
					0.04789
					0.04927
					0.05917
					0.03693
					0.05321
					0.04319
					0.06009
					0.0415
					0.04017
					0.05448
					0.04559
					0.05762
					0.05739
					0.0485
					0.03969
					0.06346
					0.05547
					0.04432
					0.02074
					0.0641
					0.03939
					0.03617
					0.03539
					0.04951
					0.06189
					0.04703
					0.0408
					0.03783
					0.03306
					0.02292
					0.04663
					0.04602
					0.0459
					0.05175
					0.05855
					0.06148
					0.06772
					0.06485
					0.06914
					0.05966
					0.05428
					0.05474
					0.04817
					0.04725
					0.04691
					0.04986
					0.04704
					0.04454
					0.04503
					0.05094
					0.05373
					0.05748
					0.06223
					0.06797
					0.06011
					0.05895
					0.05779
					0.0484
					0.05
					0.04283
					0.04559
					0.04972
					0.0455
					0.04317
					0.04396
					0.04463
					0.04948
					0.05425
					0.05667
					0.05787
					0.04829
					0.04756
					0.03676
					0.04472
					0.05917
					0.05147
					0.05247
					0.05188
					0.04648
					0.05213
					0.05271
					0.04794
					0.04884
					0.05442
					0.0541
					0.05421
					0.05489
					0.05581
					0.05529
					0.05063
					0.04779
					0.05135
					0.05348
					0.05558
					0.05141
					0.05147
					0.05821
					0.05811
					0.05233
					0.04569
					0.04735
					0.05492
					0.06555
					0.05651
					0.05914
					0.05921
					0.05906
					0.05351
					0.05769
					0.06279
					0.05558
					0.05944
					0.06133
					0.05351
					0.05055
					0.04677
					0.05116
					0.05175
					0.05691
					0.05005
					0.05288
					0.06276
					0.05873
					0.05723
					0.06311
