# Supplementary material for: Tumor stiffening reversion through collagen crosslinking inhibition improves T cell migration and anti-PD-1 treatment
Source: eLife. 2021 Jun 9;10:e58688. doi: 10.7554/eLife.58688 (PMC8203293; doi:10.7554/eLife.58688)
Supplement: Figure 5—figure supplement 1—source data 1. [file elife-58688-fig5-figsupp1-data1.xlsx]

## Sheet: Fig 5-fig sup 1B
CD8 Tumor			CD8 Stroma
Control	BAPN		Control	BAPN
185.242	183.527		98.3668	403.476
64.1856	73.0232		71.6003	444.58
78.1566	718.918		98.5423	646.02
Mann Whitney test
P value	0.7		0.05
Exact or approximate P value?	Exact		Exact
P value summary	ns		*
Are medians signif. different? (P < 0.05)	No		No
One- or two-tailed P value?	Two-tailed		Two-tailed
Sum of ranks in column A,B	9 , 12		6 , 15
Mann-Whitney U	3		0
