# Supplementary material for: Tumor stiffening reversion through collagen crosslinking inhibition improves T cell migration and anti-PD-1 treatment
Source: eLife. 2021 Jun 9;10:e58688. doi: 10.7554/eLife.58688 (PMC8203293; doi:10.7554/eLife.58688)
Supplement: Figure 7—figure supplement 1—source data 1. [file elife-58688-fig7-figsupp1-data1.xlsx]

## Sheet: Fig 7-fig sup 1A
	Control										BAPN										anti-PD1				BAPN anti-PD1
0	1	1	1	1	1	1	1	1	1	1	1	1	1	1	1	1	1	1	1	1	1	1	1	1	1	1	1	1	1	1
4	2.11828	2.19409	2.80603	2.6281	2.61456	1.22143	2.35949	2.6087	6.31854	0.682813	3.8172	2.47663	1.27879	2.45299	0.480667	0.979508	2.8327	1.75564	1.30263	1.28972	2.35949	2.6087	6.31854	0.682813	2.45299	0.480667	0.979508	2.8327	1.75564	1.30263
7	2.47204	4.00844	3.76648	2.31405	3.46361	1.26429	4.40506	6.58696	6.73629	1.64844	5.67204	1.90421	1.2303	1.84615	1.45333	3.04645	2.6616	1.44721	1.11184	1.51402	4.40506	6.58696	6.73629	1.64844	1.84615	1.45333	3.04645	2.6616	1.44721	1.11184
10	3.5215	5.63291	4.78343	3.83471	3.27493	1.82143	4.43038	5.63044	7.43081	5.99531	7.58064	1.46028	1.47273	0	1.43333	2.21312	2.8327	0	1.02632	1.26168	4.43038	5.63044	7.43081	2.99531	0	1.43333	2.21312	2.8327	0	1.02632
13	4.00844	5.8	4.83993	4.76033	5.04043	2.19409	5.4	9.73913	8.69452	7.42188	7.63441	0	0	0	1.18	1.02632	3.39924	0	1.02632	0.906542	5.4	7.73913	8.69452	3.42188	0	1.18	1.02632	3.39924	0	1.02632
17	5.8	6.63291	5.8	5.04043	5.63291	3.95949	6.63291	10.0391	9.73913	8.69452	7.42188	1.46028	1.18	1.18	1.18	1.43333	3.69452	1.28972	1.64844	1.26168	6.73913	8.99452	9.73913	5.73913	0	1.02632	1.44721	3.59924	0	1.6616

## Sheet: Fig 7-fig sup 1C
	Control	BAPN	anti-PD1	BAPN anti-PD1
Number of values	54	62	53	53
Minimum	0.01193	0.6999	0.01193	0.4958
25% Percentile	1.136	1.767	1.048	1.93
Median	1.767	2.903	1.568	3.047
75% Percentile	2.414	3.963	2.135	5.373
Maximum	5.227	16.41	5.227	13.91
Mean	1.858	3.537	1.686	4.038
Std. Deviation	1.131	2.959	1.053	3.08
Std. Error	0.1539	0.3758	0.1446	0.4231
Lower 95% CI of mean	1.549	2.785	1.396	3.189
Upper 95% CI of mean	2.167	4.288	1.976	4.887
Sum	100.3	219.3	89.36	214
Kruskal-Wallis test
P value	< 0,0001
Exact or approximate P value?	Gaussian Approximation
P value summary	***
Do the medians vary signif. (P < 0.05)	Yes
Number of groups	4
Kruskal-Wallis statistic	43.92
Dunn's Multiple Comparison Test	Difference in rank sum	Significant? P < 0,05?	Summary
Control vs BAPN	-48.86	Yes	***
Control vs anti-PD1	10.06	No	ns
Control vs BAPN anti-PD1	-54.79	Yes	***
BAPN vs anti-PD1	58.93	Yes	***
BAPN vs BAPN anti-PD1	-5.922	No	ns
anti-PD1 vs BAPN anti-PD1	-64.85	Yes	***

## Sheet: Fig 7-fig sup 1D
	Control	BAPN	anti-PD1	BAPN anti-PD1
Number of values	68	56	60	29
Minimum	0.4537	0.9234	0.4537	1.027
25% Percentile	0.9803	1.064	0.9699	1.11
Median	1.009	1.158	1.002	1.221
75% Percentile	1.08	1.309	1.106	1.479
Maximum	2	1.954	1.613	1.954
Mean	1.029	1.23	1.027	1.299
Std. Deviation	0.172	0.2347	0.1948	0.2588
Std. Error	0.02086	0.03136	0.02515	0.04805
Lower 95% CI of mean	0.9878	1.167	0.9769	1.201
Upper 95% CI of mean	1.071	1.293	1.077	1.398
Sum	70	68.9	61.63	37.68
Kruskal-Wallis test
P value	< 0,0001
Exact or approximate P value?	Gaussian Approximation
P value summary	***
Do the medians vary signif. (P < 0.05)	Yes
Number of groups	4
Kruskal-Wallis statistic	65.66
Dunn's Multiple Comparison Test	Difference in rank sum	Significant? P < 0,05?	Summary
Control vs BAPN	-65	Yes	***
Control vs anti-PD1	-3.254	No	ns
Control vs BAPN anti-PD1	-81.46	Yes	***
BAPN vs anti-PD1	61.74	Yes	***
BAPN vs BAPN anti-PD1	-16.46	No	ns
anti-PD1 vs BAPN anti-PD1	-78.2	Yes	***

## Sheet: Fig 7-fig sup 1F
	Control	BAPN	anti-PD1	BAPN anti-PD1
Number of values	586	1591	1703	1078
Minimum	0.3474	0	0.1069	0.173
25% Percentile	3.92	5.61	5.264	4.659
Median	6.93	10.73	9.86	9.67
75% Percentile	11.9	18.37	17.26	17.47
Maximum	77.81	85.72	85.72	92.56
Mean	9.331	13.72	12.94	13.25
Std. Deviation	8.525	11.25	11.03	12.47
Std. Error	0.3522	0.282	0.2674	0.3797
Lower 95% CI of mean	8.639	13.17	12.42	12.51
Upper 95% CI of mean	10.02	14.27	13.46	14
Sum	5468	21830	22037	14287
Kruskal-Wallis test
P value	< 0,0001
Exact or approximate P value?	Gaussian Approximation
P value summary	***
Do the medians vary signif. (P < 0.05)	Yes
Number of groups	4
Kruskal-Wallis statistic	90.98
Dunn's Multiple Comparison Test	Difference in rank sum	Significant? P < 0,05?	Summary
Control vs BAPN	-653.8	Yes	***
Control vs anti-PD1	-533.9	Yes	***
Control vs BAPN anti-PD1	-482	Yes	***
BAPN vs anti-PD1	119.9	No	ns
BAPN vs BAPN anti-PD1	171.8	Yes	*
anti-PD1 vs BAPN anti-PD1	51.91	No	ns
